# Supplementary material for: A dataset of small molecules triggering transcriptional and translational cellular responses
Source: Data Brief. 2018 Feb 27;17:1374–8. doi: 10.1016/j.dib.2018.02.061 (PMC5854866; doi:10.1016/j.dib.2018.02.061)
Supplement: Supplementary file 1 — Supplementary material [file mmc1.zip]

Archive with 4 entries (4 files):
- coi_disclosure_Delepine.pdf
- coi_disclosure_Faulon.pdf
- coi_disclosure_Koch.pdf
- coi_disclosure_Pandi.pdf
