# Supplementary material for: A dataset of small molecules triggering transcriptional and translational cellular responses
Source: Data Brief. 2018 Feb 27;17:1374–8. doi: 10.1016/j.dib.2018.02.061 (PMC5854866; doi:10.1016/j.dib.2018.02.061)
Supplement: Supplementary file 2 — Supplementary material [file mmc2.xlsx]

## Sheet: detectable_metabolites_23.01.18
# Detectable compounds dataset
# v.20180123- Faulon's group
#
# This dataset is an attempt to collect all the small chemicals that are
# known for being detectable by a cell	within a cell	through the action
# of a genetically encoded biosensor. It is centred on bacterial
# transcription factors.
#
# Data were mainly extracted from some great databases:
# - RegulonDB v9.0
# - BioNemo v6.0
# - RegTranBase r20120406
# - RegPrecise v4.0
# - Sigmo v20170216
# - manual curation of ACS Synthetic Biology papers from volume 1 to 6 and Volume 7 issue 1
#
# Warnings:
# - dataset is *NOT* complete
# - dataset contains annotation errors
# - no field is guaranteed to be set
#
# Fields description:
# - Name: detectable compound name
# - Reference: identifier to retrieve claiming article (DOI or PMID)
# - InChI: detectable compound structure inferred from its name with
# automatic queries on compound databases
# - Organism
# - DetectedBy: name of the biosensor
# - TypeOfExperiment: in vivo	in vitro	in silico
# - TypeOfDetection: direct	indirect	fuzzy
# - Comments
#
Name	Reference	InChI	Organism	DetectedBy	TypeOfExperiment	TypeOfDetection	Comments
cellobiose	10.1016/j.bbrc.2017.11.157	InChI=1S/C12H22O11/c13-1-3-5(15)6(16)9(19)12(22-3)23-10-4(2-14)21-11(20)8(18)7(10)17/h3-20H,1-2H2	Thermobifida fusca	CelR	in vivo	direct	cellobiose using the transcriptional factor CelR from Thermobifida fusca
2-hydroxybenzaldehyde	10.1021/sb3000244	InChI=1S/C7H6O2/c8-5-6-3-1-2-4-7(6)9/h1-5,9H	Acinetobacter baylyi ADP1	transcription factor	in vivo	direct	SalR, BenM, and CatM regulated operons were cross-regulated and activated by small molecules salicylate, benzoate, catechol, or cis,cis-muconate but
benzoate	10.1021/sb3000244	InChI=1S/C7H6O2/c8-7(9)6-4-2-1-3-5-6/h1-5H,(H,8,9)/p-1	Acinetobacter baylyi ADP1	transcription factor	in vivo	direct	The benABCDE operon is regulated by BenM, responding to both benzoate and its metabolite cis,cis- muconate.13
benzoate	10.1021/sb3000244	InChI=1S/C7H6O2/c8-7(9)6-4-2-1-3-5-6/h1-5H,(H,8,9)/p-1	Acinetobacter baylyi ADP1	transcription factor	in vivo	direct	SalR, BenM, and CatM regulated operons were cross-regulated and activated by small molecules salicylate, benzoate, catechol, or cis,cis-muconate but
cis,cis- muconate	10.1021/sb3000244	InChI=1S/C6H6O4/c7-5(8)3-1-2-4-6(9)10/h1-4H,(H,7,8)(H,9,10)	Acinetobacter baylyi ADP1	transcription factor	in vivo	direct	The benABCDE operon is regulated by BenM, responding to both benzoate and its metabolite cis,cis- muconate.13
cis,cis- muconate	10.1021/sb3000244	InChI=1S/C6H6O4/c7-5(8)3-1-2-4-6(9)10/h1-4H,(H,7,8)(H,9,10)	Acinetobacter baylyi ADP1	transcription factor	in vivo	direct	SalR, BenM, and CatM regulated operons were cross-regulated and activated by small molecules salicylate, benzoate, catechol, or cis,cis-muconate but
Salicylate	10.1021/sb3000244	InChI=1S/C7H6O3/c8-6-4-2-1-3-5(6)7(9)10/h1-4,8H,(H,9,10)	Acinetobacter baylyi ADP1	transcription factor	in vivo	direct	The salAR is controlled by SalR, which can be activated by salicylate
p-coumaric acid	10.1021/acssynbio.7b00009	InChI=1S/C9H8O3/c10-8-4-1-7(2-5-8)3-6-9(11)12/h1-6,10H,(H,11,12)/b6-3+	Bacillus subtilis	PadR	in vivo	direct	p-coumaric acid biosensor based on the Bacillus subtilis transcriptional repressor PadR by varying its ribosomal binding site. Furthermore, we demonstrate the functionality of this p-coumaric acid biosensor in Escherichia coli and Corynebacterium glutamicum.
cadmium	10.1021/sb500286r	InChI=1S/Cd	Bacillus subtilis				Current Single-Input Microbial Biosensors Designated for the Detection of Heavy Metals
cadmium	10.1021/sb500286r	InChI=1S/Cd	Bacillus subtilis				Current Single-Input Microbial Biosensors Designated for the Detection of Heavy Metals
cadmium	10.1021/sb500286r	InChI=1S/Cd	Bacillus subtilis				Current Single-Input Microbial Biosensors Designated for the Detection of Heavy Metals
cadmium lead	10.1021/sb500286r		Bacillus subtilis				Current Single-Input Microbial Biosensors Designated for the Detection of Heavy Metals
lead	10.1021/sb500286r	InChI=1S/Pb	Bacillus subtilis				Current Single-Input Microbial Biosensors Designated for the Detection of Heavy Metals
lead	10.1021/sb500286r	InChI=1S/Pb	Bacillus subtilis				Current Single-Input Microbial Biosensors Designated for the Detection of Heavy Metals
malonyl-CoA	10.1021/acssynbio.5b00161	InChI=1S/C24H38N7O19P3S/c1-24(2,19(37)22(38)27-4-3-13(32)26-5-6-54-15(35)7-14(33)34)9-47-53(44,45)50-52(42,43)46-8-12-18(49-51(39,40)41)17(36)23(48-12)31-11-30-16-20(25)28-10-29-21(16)31/h10-12,17-19,23,36-37H,3-9H2,1-2H3,(H,26,32)(H,27,38)(H,33,34)(H,42,43)(H,44,45)(H2,25,28,29)(H2,39,40,41)	Bacillus subtilis		in vivo		The malonyl-CoA sensor was developed based on the FapR transcription factor of Bacillus subtilis, and it demonstrates one of the first applications of a bacterial metabolite sensor in yeast.
theophylline	10.1021/acssynbio.7b00171	InChI=1S/C7H8N4O2/c1-10-5-4(8-3-9-5)6(12)11(2)7(10)13/h3H,1-2H3,(H,8,9)	Bdellovibrio bacteriovorus	riboswitch	in vivo	direct	identified theophylline-activated riboswitches that function in B.bacteriovorus
thrombin	10.1021/sb4000756		cell-free	Riboswitch	in vitro	direct	a DNA aptamer that binds thrombin and the T7 bacteriophage promoter
quinic acid	10.1021/acssynbio.7b00149	InChI=1S/C7H12O6/c8-3-1-7(13,6(11)12)2-4(9)5(3)10/h3-5,8-10,13H,1-2H2,(H,11,12)/t3-,4-,5?,7?/m1/s1	Chinese hamster ovary (CHO)		in vivo	indirect	This work establishes a novel genetic tool, called LacQ, that functions to regulate gene expression in Chinese hamster ovarian (CHO) cells, human embryonic kidney 293 (HEK293) cells, and in mouse embryonic stem (ES) cells
doxycycline	10.1021/acssynbio.5b00141	InChI=1S/C22H24N2O8/c1-7-8-5-4-6-9(25)11(8)16(26)12-10(7)17(27)14-15(24(2)3)18(28)13(21(23)31)20(30)22(14,32)19(12)29/h4-7,10,14-15,17,25-27,30,32H,1-3H3,(H2,23,31)/t7-,10+,14+,15-,17-,22-/m0/s1	Chinese hamster ovary (CHO)	transcription factor	in vivo	direct	addition of tetracycline or doxycycline to the culture medium, tTA detaches from the CMV-TET promoter, thus preventing the expression of d2EYFP. This
tetracycline	10.1021/acssynbio.5b00141	InChI=1S/C22H24N2O8/c1-21(31)8-5-4-6-11(25)12(8)16(26)13-9(21)7-10-15(24(2)3)17(27)14(20(23)30)19(29)22(10,32)18(13)28/h4-6,9-10,15,25-26,29,31-32H,7H2,1-3H3,(H2,23,30)/t9-,10-,15-,21+,22-/m0/s1	Chinese hamster ovary (CHO)	transcription factor	in vivo	direct	tetracycline- inducible promoter in mammalian cells
p-coumaric acid	10.1021/acssynbio.7b00009	InChI=1S/C9H8O3/c10-8-4-1-7(2-5-8)3-6-9(11)12/h1-6,10H,(H,11,12)/b6-3+	Corynebacterium glutamicum	PadR	in vivo	direct	p-coumaric acid biosensor based on the Bacillus subtilis transcriptional repressor PadR by varying its ribosomal binding site. Furthermore, we demonstrate the functionality of this p-coumaric acid biosensor in Escherichia coli and Corynebacterium glutamicum.
l-arginine	10.1021/sb400059y	InChI=1S/C6H14N4O2/c7-4(5(11)12)2-1-3-10-6(8)9/h4H,1-3,7H2,(H,11,12)(H4,8,9,10)/t4-/m0/s1	Corynebacterium glutamicum	pSenLys-Spc	in vivo		We randomly mutagenized plasmid-encoded ArgB of Corynebacterium glutamicum and screened the library in a strain carrying the sensor pSenLys-Spc, which detects l-lysine, l-arginine and l-histidine.
l-histidine	10.1021/sb400059y	InChI=1S/C6H9N3O2/c7-5(6(10)11)1-4-2-8-3-9-4/h2-3,5H,1,7H2,(H,8,9)(H,10,11)/t5-/m0/s1	Corynebacterium glutamicum	pSenLys-Spc	in vivo		We randomly mutagenized plasmid-encoded ArgB of Corynebacterium glutamicum and screened the library in a strain carrying the sensor pSenLys-Spc, which detects l-lysine, l-arginine and l-histidine.
l-lysine	10.1021/sb400059y	InChI=1S/C6H14N2O2/c7-4-2-1-3-5(8)6(9)10/h5H,1-4,7-8H2,(H,9,10)/t5-/m0/s1	Corynebacterium glutamicum	pSenLys-Spc	in vivo		We randomly mutagenized plasmid-encoded ArgB of Corynebacterium glutamicum and screened the library in a strain carrying the sensor pSenLys-Spc, which detects l-lysine, l-arginine and l-histidine.
cadmium	10.1021/sb500286r	InChI=1S/Cd	Deinococcus radiodurans				Current Single-Input Microbial Biosensors Designated for the Detection of Heavy Metals
urate	10.1021/sb500258b	InChI=1S/C5H4N4O3/c10-3-1-2(7-4(11)6-1)8-5(12)9-3/h(H4,6,7,8,9,10,11,12)	Deinococcus radiodurans				The closed-loop device senses urate levels via the HucR transcriptional repressor from Deinococcus radiodurans R1.
mevalonate	10.1002/anie.201006083	InChI=1S/C6H12O4/c1-6(10,2-3-7)4-5(8)9/h7,10H,2-4H2,1H3,(H,8,9)/p-1	Escherichia coli	Arac	in vivo	direct	The regulatory protein AraC in Escherichia coli was engineered to respond to the inducer mevalonate
p-coumaric acid	10.1021/acssynbio.7b00009	InChI=1S/C9H8O3/c10-8-4-1-7(2-5-8)3-6-9(11)12/h1-6,10H,(H,11,12)/b6-3+	Escherichia coli	PadR	in vivo	direct	p-coumaric acid biosensor based on the Bacillus subtilis transcriptional repressor PadR by varying its ribosomal binding site. Furthermore, we demonstrate the functionality of this p-coumaric acid biosensor in Escherichia coli and Corynebacterium glutamicum.
CAI-1	10.1021/acssynbio.7b00058	InChI=1S/C13H26O2/c1-3-5-6-7-8-9-10-11-13(15)12(14)4-2/h12,14H,3-11H2,1-2H3/t12-/m0/s1	Escherichia coli		in vivo		Our engineered E. coli specifically detects V. cholerae via its quorum-sensing molecule CAI-1
zinc	10.1021/acssynbio.7b00292	InChI=1S/Zn	Escherichia coli	transcription factor	in vivo	direct	Development of a Pigment-Based Whole-Cell Zinc Biosensor for Human Serum
caffeine	10.1021/acssynbio.7b00266	InChI=1S/C8H10N4O2/c1-10-4-9-6-5(10)7(13)12(3)8(14)11(6)2/h4H,1-3H3	Escherichia coli	split-DBD	in vivo	direct	We then characterized the behavior of cells expressing LexA-VHH fusions in response to increasing concentrations of IPTG and caffeine
IPTG	10.1021/acssynbio.7b00266	InChI=1S/C9H18O5S/c1-4(2)15-9-8(13)7(12)6(11)5(3-10)14-9/h4-13H,3H2,1-2H3/t5-,6+,7+,8-,9+/m1/s1	Escherichia coli	split-DBD	in vivo	direct	We then characterized the behavior of cells expressing LexA-VHH fusions in response to increasing concentrations of IPTG and caffeine
p-isopropylbenzoate	10.1128/AEM.00413-10	InChI=1S/2C3H7NS2.Cu/c2*1-4(2)3(5)6;/h2*1-2H3,(H,5,6);/q;;+2/p-2	Escherichia coli	cymR	in vivo	direct	control target gene expression at the tran- scriptional level by using p-isopropylbenzoate (cumate) as an inducer
3,4-dihydroxybenzoate	10.1021/acssynbio.6b00159	InChI=1S/C7H6O4/c8-5-2-1-4(7(10)11)3-6(5)9/h1-3,8-9H,(H,10,11)/p-1	Escherichia coli		in vivo	direct	variants through a single-cell biosensor technology previously developed in our laboratory.
ammeline	10.1021/acssynbio.6b00199	InChI=1S/C3H5N5O/c4-1-6-2(5)8-3(9)7-1/h(H5,4,5,6,7,8,9)	Escherichia coli	riboswitch	in vivo	direct	riboswitches responsive to ammeline and pyrimido[4,5-d]pyrimidine-2,4-diamine, respectively, and a 2,4,6-trinitrotoluene-responsive riboswitch developed in this study.
pyrimido[4,5-d]pyrimidine-2,4-diamine	10.1021/acssynbio.6b00199	InChI=1S/C6H6N6/c7-4-3-1-9-2-10-5(3)12-6(8)11-4/h1-2H,(H4,7,8,9,10,11,12)	Escherichia coli	riboswitch	in vivo	direct	riboswitches responsive to ammeline and pyrimido[4,5-d]pyrimidine-2,4-diamine, respectively, and a 2,4,6-trinitrotoluene-responsive riboswitch developed in this study.
2,4,6-trinitrotoluene	10.1021/acssynbio.6b00199	InChI=1S/C7H5N3O6/c1-4-6(9(13)14)2-5(8(11)12)3-7(4)10(15)16/h2-3H,1H3	Escherichia coli	riboswitch	in vivo	direct	riboswitches responsive to ammeline and pyrimido[4,5-d]pyrimidine-2,4-diamine, respectively, and a 2,4,6-trinitrotoluene-responsive riboswitch developed in this study.
arsenic	10.1021/acssynbio.6b00364	InChI=1S/As	Escherichia coli	ArsR	in vivo	direct	Bioreporters based on the Escherichia coli ArsR system
formaldehyde	10.1021/acssynbio.7b00114	InChI=1S/CH2O/c1-2/h1H2	Escherichia coli	promoter	in vivo		formaldehyde-inducible Escherichia coli promoter
1-butanol	10.1021/sb300091d	InChI=1S/C4H10O/c1-2-3-4-5/h5H,2-4H2,1H3	Escherichia coli	BmoR	in vivo	direct	For this reason, only data up to the toxicity limit for each inducer were collected; data were fit with the Hill equation to mathematically describe biosensor transfer functions, or dose???response curves, and derive biosensor performance features (Table 2).
ammonium	10.1021/acssynbio.7b00069	InChI=1S/H3N/h1H3/p+1	Escherichia coli	GlnRA	in vivo	direct	By harnessing the Lactococcus GlnRA system, we developed a genetically encoded, cross-species ammonium biosensor
1-heptanol	10.1021/sb300091d	InChI=1S/C7H16O/c1-2-3-4-5-6-7-8/h8H,2-7H2,1H3	Escherichia coli	BmoR	in vivo	direct	For this reason, only data up to the toxicity limit for each inducer were collected; data were fit with the Hill equation to mathematically describe biosensor transfer functions, or dose???response curves, and derive biosensor performance features (Table 2).
1-hexanol	10.1021/sb300091d	InChI=1S/C6H14O/c1-2-3-4-5-6-7/h7H,2-6H2,1H3	Escherichia coli	BmoR	in vivo	direct	For this reason, only data up to the toxicity limit for each inducer were collected; data were fit with the Hill equation to mathematically describe biosensor transfer functions, or dose???response curves, and derive biosensor performance features (Table 2).
1-pentanol	10.1021/sb300091d	InChI=1S/C5H12O/c1-2-3-4-5-6/h6H,2-5H2,1H3	Escherichia coli	BmoR	in vivo	direct	For this reason, only data up to the toxicity limit for each inducer were collected; data were fit with the Hill equation to mathematically describe biosensor transfer functions, or dose???response curves, and derive biosensor performance features (Table 2).
1,2,4-butanetriol	10.1021/sb400156v	InChI=1S/C4H10O3/c5-2-1-4(7)3-6/h4-7H,1-3H2	Escherichia coli	transcription factor	in vivo		increased E. coli tolerance to ethanol, n-, 2-, and i-butanol, as well as 1,2,4- butanetriol
2-aminophenol	10.1021/sb400112u	InChI=1S/C6H7NO/c7-5-3-1-2-4-6(5)8/h1-4,8H,7H2	Escherichia coli	DmpR	in vivo	direct	Since DmpR in GESS can be activated by a wide range of phenolic derivatives,(10) we investigated the ability of 20 different chemicals to induce DmpR transcription (Figure 5A).
2-chloro-4-nitrophenol	10.1021/acssynbio.5b00225	InChI=1S/C6H4ClNO3/c7-5-3-4(8(10)11)1-2-6(5)9/h1-3,9H	Escherichia coli	LinR	in vivo	indirect	Fig.4
2-chlorophenol	10.1021/sb400112u	InChI=1S/C6H5ClO/c7-5-3-1-2-4-6(5)8/h1-4,8H	Escherichia coli	DmpR	in vivo	direct	Since DmpR in GESS can be activated by a wide range of phenolic derivatives,(10) we investigated the ability of 20 different chemicals to induce DmpR transcription (Figure 5A).
2-deoxy-2-fluoro-l-rhamnose	10.1021/acssynbio.6b00030		Escherichia coli	RhaS	in vivo	direct	The panel of 35 analogues of l-rhamnose studied here induced expression of the rhaBAD promoter to a wide range of levels. [...] These promising compounds were l-mannose, l-lyxose, l-olivose, 2-deoxy-2-fluoro-l-rhamnose and 6-deoxy-l-altrose.
2-ethylphenol	10.1021/sb400112u	InChI=1S/C8H10O/c1-2-7-5-3-4-6-8(7)9/h3-6,9H,2H2,1H3	Escherichia coli	DmpR	in vivo	direct	Since DmpR in GESS can be activated by a wide range of phenolic derivatives,(10) we investigated the ability of 20 different chemicals to induce DmpR transcription (Figure 5A).
2-fluorophenol	10.1021/sb400112u	InChI=1S/C6H5FO/c7-5-3-1-2-4-6(5)8/h1-4,8H	Escherichia coli	DmpR	in vivo	direct	Since DmpR in GESS can be activated by a wide range of phenolic derivatives,(10) we investigated the ability of 20 different chemicals to induce DmpR transcription (Figure 5A).
2-hydroxyphenol	10.1021/sb400112u	InChI=1S/C6H6O2/c7-5-3-1-2-4-6(5)8/h1-4,7-8H	Escherichia coli	DmpR	in vivo	direct	Since DmpR in GESS can be activated by a wide range of phenolic derivatives,(10) we investigated the ability of 20 different chemicals to induce DmpR transcription (Figure 5A).
2-iodophenol	10.1021/sb400112u	InChI=1S/C6H5IO/c7-5-3-1-2-4-6(5)8/h1-4,8H	Escherichia coli	DmpR	in vivo	direct	Since DmpR in GESS can be activated by a wide range of phenolic derivatives,(10) we investigated the ability of 20 different chemicals to induce DmpR transcription (Figure 5A).
2-methoxyphenol	10.1021/sb400112u	InChI=1S/C7H8O2/c1-9-7-5-3-2-4-6(7)8/h2-5,8H,1H3	Escherichia coli	DmpR	in vivo	direct	Since DmpR in GESS can be activated by a wide range of phenolic derivatives,(10) we investigated the ability of 20 different chemicals to induce DmpR transcription (Figure 5A).
2-methyl-1-butanol	10.1021/sb300091d	InChI=1S/C5H12O/c1-3-5(2)4-6/h5-6H,3-4H2,1-2H3	Escherichia coli	BmoR	in vivo	direct	For this reason, only data up to the toxicity limit for each inducer were collected; data were fit with the Hill equation to mathematically describe biosensor transfer functions, or dose???response curves, and derive biosensor performance features (Table 2).
2-methyl-1-propanol	10.1021/sb300091d	InChI=1S/C4H10O/c1-4(2)3-5/h4-5H,3H2,1-2H3	Escherichia coli	BmoR	in vivo	direct	For this reason, only data up to the toxicity limit for each inducer were collected; data were fit with the Hill equation to mathematically describe biosensor transfer functions, or dose???response curves, and derive biosensor performance features (Table 2).
2-methyl-2,3,3,4-tetrahydroxytetrahydrofuran	10.1021/sb400068z	InChI=1S/C5H10O5/c1-4(7)5(8,9)3(6)2-10-4/h3,6-9H,2H2,1H3	Escherichia coli	LsrR		indirect	AI-2 is not a single discrete compound, but a family of 2-methyl-2,3,3,4-tetrahydroxytetrahydrofuran or furanosyl borate diester isomers derived from the intermediate molecule, DPD.
2-methylphenol	10.1021/sb400112u	InChI=1S/C7H8O/c1-6-4-2-3-5-7(6)8/h2-5,8H,1H3	Escherichia coli	DmpR	in vivo	direct	Since DmpR in GESS can be activated by a wide range of phenolic derivatives,(10) we investigated the ability of 20 different chemicals to induce DmpR transcription (Figure 5A).
2-nitrophenol	10.1021/sb400112u	InChI=1S/C6H5NO3/c8-6-4-2-1-3-5(6)7(9)10/h1-4,8H	Escherichia coli	DmpR	in vivo	direct	Since DmpR in GESS can be activated by a wide range of phenolic derivatives,(10) we investigated the ability of 20 different chemicals to induce DmpR transcription (Figure 5A).
3-chlorophenol	10.1021/sb400112u	InChI=1S/C6H5ClO/c7-5-2-1-3-6(8)4-5/h1-4,8H	Escherichia coli	DmpR	in vivo	direct	Since DmpR in GESS can be activated by a wide range of phenolic derivatives,(10) we investigated the ability of 20 different chemicals to induce DmpR transcription (Figure 5A).
3-methyl-1-butanol	10.1021/sb300091d	InChI=1S/C5H12O/c1-5(2)3-4-6/h5-6H,3-4H2,1-2H3	Escherichia coli	BmoR	in vivo	direct	For this reason, only data up to the toxicity limit for each inducer were collected; data were fit with the Hill equation to mathematically describe biosensor transfer functions, or dose???response curves, and derive biosensor performance features (Table 2).
3-methyl-1-pentanol	10.1021/sb300091d	InChI=1S/C6H14O/c1-3-6(2)4-5-7/h6-7H,3-5H2,1-2H3	Escherichia coli	BmoR	in vivo	direct	For this reason, only data up to the toxicity limit for each inducer were collected; data were fit with the Hill equation to mathematically describe biosensor transfer functions, or dose???response curves, and derive biosensor performance features (Table 2).
3-methylphenol	10.1021/sb400112u	InChI=1S/C7H8O/c1-6-3-2-4-7(8)5-6/h2-5,8H,1H3	Escherichia coli	DmpR	in vivo	direct	Since DmpR in GESS can be activated by a wide range of phenolic derivatives,(10) we investigated the ability of 20 different chemicals to induce DmpR transcription (Figure 5A).
3-nitrophenol	10.1021/sb400112u	InChI=1S/C6H5NO3/c8-6-3-1-2-5(4-6)7(9)10/h1-4,8H	Escherichia coli	DmpR	in vivo	direct	Since DmpR in GESS can be activated by a wide range of phenolic derivatives,(10) we investigated the ability of 20 different chemicals to induce DmpR transcription (Figure 5A).
3OC6HSL	10.1021/acssynbio.5b00158	InChI=1S/C10H15NO4/c1-2-3-7(12)6-9(13)11-8-4-5-15-10(8)14/h8H,2-6H2,1H3,(H,11,13)/t8-/m0/s1	Escherichia coli	transcription factor	in vivo	direct	which binds to the activator (LuxR) and activates the pluxR promoter.
3OC6HSL	10.1021/sb400052f	InChI=1S/C10H15NO4/c1-2-3-7(12)6-9(13)11-8-4-5-15-10(8)14/h8H,2-6H2,1H3,(H,11,13)/t8-/m0/s1	Escherichia coli	transcription factor	in vivo	direct	quorum- sensing regulatory components of the lux operon
4-chlorophenol	10.1021/sb400112u	InChI=1S/C6H5ClO/c7-5-1-3-6(8)4-2-5/h1-4,8H	Escherichia coli	DmpR	in vivo	direct	Since DmpR in GESS can be activated by a wide range of phenolic derivatives,(10) we investigated the ability of 20 different chemicals to induce DmpR transcription (Figure 5A).
4-methyl-1-pentanol	10.1021/sb300091d	InChI=1S/C6H14O/c1-6(2)4-3-5-7/h6-7H,3-5H2,1-2H3	Escherichia coli	BmoR	in vivo	direct	For this reason, only data up to the toxicity limit for each inducer were collected; data were fit with the Hill equation to mathematically describe biosensor transfer functions, or dose???response curves, and derive biosensor performance features (Table 2).
4-methyl-phenol	10.1021/sb400112u	InChI=1S/C7H8O/c1-6-2-4-7(8)5-3-6/h2-5,8H,1H3	Escherichia coli	DmpR	in vivo	direct	Since DmpR in GESS can be activated by a wide range of phenolic derivatives,(10) we investigated the ability of 20 different chemicals to induce DmpR transcription (Figure 5A).
4-nitrophenol	10.1021/acssynbio.5b00225	InChI=1S/C6H5NO3/c8-6-3-1-5(2-4-6)7(9)10/h1-4,8H	Escherichia coli	DmpR	in vivo	direct	Fig.4
4-nitrophenol	10.1021/acssynbio.6b00061	InChI=1S/C6H5NO3/c8-6-3-1-5(2-4-6)7(9)10/h1-4,8H	Escherichia coli	transcription factor	in vivo	direct	a sensing module, containing dmpR for the detection of 4-nitrophenol
4-nitrophenol	10.1021/sb400112u	InChI=1S/C6H5NO3/c8-6-3-1-5(2-4-6)7(9)10/h1-4,8H	Escherichia coli	DmpR	in vivo	direct	Note that mutant DmpR(E135K) recognizes both 4-nitrophenol and phenol, whose details will be discussed in later sections.
4,5-dihydroxy-2,3-pentanedione	10.1021/sb400068z	InChI=1S/C5H8O4/c1-3(7)5(9)4(8)2-6/h4,6,8H,2H2,1H3/t4-/m0/s1	Escherichia coli	LsrR		indirect	[...] the AI-2 synthase gene, luxS, converts S-ribosylhomocysteine (SRH) to 4,5-dihydroxy-2,3-pentanedione (DPD), which then cyclizes in solution to create the various AI-2 isoforms.
6-deoxy-l-altrose	10.1021/acssynbio.6b00030	InChI=1S/C6H12O5/c1-3(8)5(10)6(11)4(9)2-7/h2-6,8-11H,1H3/t3-,4-,5-,6+	Escherichia coli	RhaS	in vivo	direct	The panel of 35 analogues of l-rhamnose studied here induced expression of the rhaBAD promoter to a wide range of levels. [...] These promising compounds were l-mannose, l-lyxose, l-olivose, 2-deoxy-2-fluoro-l-rhamnose and 6-deoxy-l-altrose.
acid benzoic	10.1021/acssynbio.5b00225	InChI=1S/C7H6O2/c8-7(9)6-4-2-1-3-5-6/h1-5H,(H,8,9)	Escherichia coli	BenR	in vivo	direct	Fig.4
acyl-homoserine lactone	10.1021/sb4000965	InChI=1S/C5H7NO3/c7-3-6-4-1-2-9-5(4)8/h3-4H,1-2H2,(H,6,7)/t4-/m0/s1	Escherichia coli	EsaR			The engineered promoters, LEE and TTE, contain binding sites for the QS-dependent repressor, EsaR, and either LacI or TetR, and they are induced by an acyl-homoserine lactone (AHL) signal and IPTG or aTc.
adipate	10.1021/sb300091d	InChI=1S/C6H10O4/c7-5(8)3-1-2-4-6(9)10/h1-4H2,(H,7,8)(H,9,10)	Escherichia coli	PcaR	in vivo	direct	The ??-ketoadipate-responsive PcaR-PpcaIJ transcription factor-promoter pair from Pseudomonas putida, which has been previously characterized,(49, 50) was chosen for the construction of the adipate biosensor.
AHL.	10.1021/sb300129j	InChI=1S/C5H7NO3/c7-3-6-4-1-2-9-5(4)8/h3-4H,1-2H2,(H,6,7)/t4-/m0/s1	Escherichia coli	transcription factor	in vivo	direct	When the concentration of AHL reaches a critical threshold the LuxR-AHL dimer formed initiates transcription of gene lacI
AI-2	10.1021/acssynbio.6b00079	InChI=1S/C5H10BO7/c1-4-5(8,3(7)2-11-4)13-6(9,10)12-4/h3,7-10H,2H2,1H3/q-1/t3-,4+,5+/m0/s1	Escherichia coli	transcription factor	in vivo	indirect	There are two well established pathways, both using a two component sensor proteins, namely CqsS and LuxPQ which sense CAI-1 and AI-2 molecules, respectively
Allo-lactose	10.1021/sb300098w	InChI=1S/C12H22O11/c13-1-3-5(14)8(17)10(19)12(23-3)21-2-4-6(15)7(16)9(18)11(20)22-4/h3-20H,1-2H2/t3-,4-,5+,6-,7+,8+,9-,10-,11?,12-/m1/s1	Escherichia coli	LacI	in vivo	direct	Since LacI is a repressor, we should expect that GFP decreases
alpha-factor pheromon	10.1021/sb5003482	InChI=1S/C82H114N20O18S/c1-45(2)34-61(98-76(112)63(38-49-41-89-56-17-9-7-15-53(49)56)99-77(113)64(39-50-42-87-44-91-50)96-71(107)54(84)37-48-40-88-55-16-8-6-14-52(48)55)74(110)93-57(25-27-68(85)104)72(108)97-62(35-46(3)4)75(111)95-59(18-10-11-30-83)80(116)101-31-12-19-66(101)78(114)90-43-70(106)92-60(26-28-69(86)105)81(117)102-32-13-20-67(102)79(115)94-58(29-33-121(5)120)73(109)100-65(82(118)119)…	Escherichia coli	transcription factor	in vivo	indirect	mating pathway response, upon stimulation with 1 ??M??-factor
anhydrotetracycline	10.1021/sb4000965	InChI=1S/C22H22N2O7/c1-8-9-5-4-6-12(25)13(9)17(26)14-10(8)7-11-16(24(2)3)18(27)15(21(23)30)20(29)22(11,31)19(14)28/h4-6,11,16,25-26,29,31H,7H2,1-3H3,(H2,23,30)/t11-,16-,22-/m0/s1	Escherichia coli	TetR			The engineered promoters, LEE and TTE, contain binding sites for the QS-dependent repressor, EsaR, and either LacI or TetR, and they are induced by an acyl-homoserine lactone (AHL) signal and IPTG or aTc.
anhydrotetracycline (atc)	10.1021/sb300098w	InChI=1S/C22H22N2O7/c1-8-9-5-4-6-12(25)13(9)17(26)14-10(8)7-11-16(24(2)3)18(27)15(21(23)30)20(29)22(11,31)19(14)28/h4-6,11,16,25-26,29,31H,7H2,1-3H3,(H2,23,30)/t11-,16-,22-/m0/s1	Escherichia coli	transcription factor	in vivo	direct	The upstream transcription component takes as input atc (u)
antimony	10.1021/sb500286r	InChI=1S/Sb	Escherichia coli				Current Single-Input Microbial Biosensors Designated for the Detection of Heavy Metals
arginine	10.1021/sb500343g	InChI=1S/C6H14N4O2/c7-4(5(11)12)2-1-3-10-6(8)9/h4H,1-3,7H2,(H,11,12)(H4,8,9,10)	Escherichia coli	transcription factor	in vivo	direct	is modulated by the arginine repressor (ArgR). With arginine as corepressor, ArgR tightly binds to the argG promoter region
arsenate	10.1021/sb500286r	InChI=1S/As	Escherichia coli				Current Single-Input Microbial Biosensors Designated for the Detection of Heavy Metals
arsenate	10.1021/sb500286r	InChI=1S/As	Escherichia coli				Current Single-Input Microbial Biosensors Designated for the Detection of Heavy Metals
arsenate	10.1021/sb500286r	InChI=1S/As	Escherichia coli				Current Single-Input Microbial Biosensors Designated for the Detection of Heavy Metals
arsenate	10.1021/sb500286r	InChI=1S/As	Escherichia coli				Current Single-Input Microbial Biosensors Designated for the Detection of Heavy Metals
arsenic	10.1021/sb500286r	InChI=1S/As	Escherichia coli				Current Single-Input Microbial Biosensors Designated for the Detection of Heavy Metals
arsenic	10.1021/sb500286r	InChI=1S/As	Escherichia coli				Current Single-Input Microbial Biosensors Designated for the Detection of Heavy Metals
arsenic	10.1021/sb500286r	InChI=1S/As	Escherichia coli				Current Single-Input Microbial Biosensors Designated for the Detection of Heavy Metals
arsenic	10.1021/sb500286r	InChI=1S/As	Escherichia coli				Current Single-Input Microbial Biosensors Designated for the Detection of Heavy Metals
arsenic	10.1021/sb500286r	InChI=1S/As	Escherichia coli				Current Single-Input Microbial Biosensors Designated for the Detection of Heavy Metals
arsenic	10.1093/nar/gku1388	InChI=1S/As	Escherichia coli	arsR	in vivo	direct
arsenite	10.1021/acssynbio.5b00111	InChI=1S/AsO3/c2-1(3)4/q-3	Escherichia coli	transcription factor	in vivo	direct	Here, we demonstrate how placement of auxiliary transcription factor binding sites within a regulatable promoter context can yield an important gain in signal-to-noise output ratios from prokaryotic biosensor circuits. As a proof of principle, we use the arsenite-responsive ArsR repressor protein from Escherichia coli and its cognate operator.
arsenite	10.1021/sb500286r	InChI=1S/AsO3/c2-1(3)4/q-3	Escherichia coli	transcription factor			Current Single-Input Microbial Biosensors Designated for the Detection of Heavy Metals
arsenite	10.1021/sb500286r	InChI=1S/AsO3/c2-1(3)4/q-3	Escherichia coli				Current Single-Input Microbial Biosensors Designated for the Detection of Heavy Metals
arsenite	10.1021/sb500286r	InChI=1S/AsO3/c2-1(3)4/q-3	Escherichia coli				Current Single-Input Microbial Biosensors Designated for the Detection of Heavy Metals
arsenite	10.1021/sb500286r	InChI=1S/AsO3/c2-1(3)4/q-3	Escherichia coli				Current Single-Input Microbial Biosensors Designated for the Detection of Heavy Metals
arsenite	10.1021/sb500286r	InChI=1S/AsO3/c2-1(3)4/q-3	Escherichia coli				Current Single-Input Microbial Biosensors Designated for the Detection of Heavy Metals
arsenite	10.1021/sb500286r	InChI=1S/AsO3/c2-1(3)4/q-3	Escherichia coli				Current Single-Input Microbial Biosensors Designated for the Detection of Heavy Metals
arsentate	10.1021/sb500286r	InChI=1S/As	Escherichia coli				Current Single-Input Microbial Biosensors Designated for the Detection of Heavy Metals
autoinducer/QS AI-2	10.1021/acssynbio.5b00261	InChI=1S/C5H10BO7/c1-4-5(8,3(7)2-11-4)13-6(9,10)12-4/h3,7-10H,2H2,1H3/q-1/t3-,4+,5+/m0/s1	Escherichia coli		in vivo (in E. coli)	Fuzzy	E. coli native QS system. The process diagram of the native feedback system in which an input is fed to a process and results in QS activation and the production of an output. The activation of QS initiates the native feedback loop. The process diagram, the autonomous protein production system previously developed, where LuxS generates the input AI-2 that is processed by importer LsrACDB and kina…
butyraldehyde	10.1021/sb300091d	InChI=1S/C4H8O/c1-2-3-4-5/h4H,2-3H2,1H3	Escherichia coli	BmoR	in vivo	direct	For this reason, only data up to the toxicity limit for each inducer were collected; data were fit with the Hill equation to mathematically describe biosensor transfer functions, or dose???response curves, and derive biosensor performance features (Table 2).
cadmium	10.1021/sb500286r	InChI=1S/Cd	Escherichia coli				Current Single-Input Microbial Biosensors Designated for the Detection of Heavy Metals
cadmium	10.1021/sb500286r	InChI=1S/Cd	Escherichia coli				Current Single-Input Microbial Biosensors Designated for the Detection of Heavy Metals
CAI-1	10.1021/acssynbio.6b00079	InChI=1S/C13H26O2/c1-3-5-6-7-8-9-10-11-13(15)12(14)4-2/h12,14H,3-11H2,1-2H3/t12-/m0/s1	Escherichia coli	transcription factor	in vivo	indirect	There are two well established pathways, both using a two component sensor proteins, namely CqsS and LuxPQ which sense CAI-1 and AI-2 molecules, respectively
Chloro-1,4-benzoquinone	10.1021/acssynbio.5b00225	InChI=1S/C6H3ClO2/c7-5-3-4(8)1-2-6(5)9/h1-3H	Escherichia coli	LinR	in vivo	indirect	Fig.4
chlorohydroquinone	10.1021/acssynbio.5b00225	InChI=1S/C6H5ClO2/c7-5-3-4(8)1-2-6(5)9/h1-3,8-9H	Escherichia coli	LinR	in vivo	direct	Fig.4
choline	10.1021/acssynbio.5b00230	InChI=1S/C5H14NO/c1-6(2,3)4-5-7/h7H,4-5H2,1-3H3/q+1	Escherichia coli	transcription factor	in vivo	direct	the choline- inducible transcription factor BetI, yielding various choline- inducible and choline-repressive promoter systems
choline	10.1021/acssynbio.5b00230	InChI=1S/C5H14NO/c1-6(2,3)4-5-7/h7H,4-5H2,1-3H3/q+1	Escherichia coli	transcription factor	in vivo	direct	the choline- inducible transcription factor BetI, yielding various choline- inducible and choline-repressive promoter systems
chromate	10.1021/sb500286r	InChI=1S/Cr.4O/q;;;2*-1	Escherichia coli				Current Single-Input Microbial Biosensors Designated for the Detection of Heavy Metals
chromated copper arsenate	10.1021/sb500286r	InChI=1S/As2O5.Cr.Cu.4O/c3-1(4)7-2(5)6;;;;;;	Escherichia coli				Current Single-Input Microbial Biosensors Designated for the Detection of Heavy Metals
cocaine	10.1021/acssynbio.5b00225	InChI=1S/C17H21NO4/c1-18-12-8-9-13(18)15(17(20)21-2)14(10-12)22-16(19)11-6-4-3-5-7-11/h3-7,12-15H,8-10H2,1-2H3/t12-,13+,14-,15+/m0/s1	Escherichia coli	BenR	in vivo	indirect	Fig.4
copper	10.1021/sb500286r	InChI=1S/Cu	Escherichia coli				Current Single-Input Microbial Biosensors Designated for the Detection of Heavy Metals
copper (Cu II)	10.1021/sb500286r	InChI=1S/Cu	Escherichia coli				Current Single-Input Microbial Biosensors Designated for the Detection of Heavy Metals
d-xylose	10.1021/sb400162z	InChI=1S/C5H10O5/c6-2-1-10-5(9)4(8)3(2)7/h2-9H,1H2/t2-,3+,4-,5?/m1/s1	Escherichia coli		in vivo		Similar to the l-arabinose utilization pathway, the d-xylose utilization pathway encodes a high-affinity transporter and a low-affinity transporter, a transcriptional activator that recognizes d-xylose, and enzymes that shunt d-xylose into the pentose phosphate pathway (Figure S1B).
doxycycline	10.1021/sb500363y	InChI=1S/C22H24N2O8/c1-7-8-5-4-6-9(25)11(8)16(26)12-10(7)17(27)14-15(24(2)3)18(28)13(21(23)31)20(30)22(14,32)19(12)29/h4-7,10,14-15,17,25-27,30,32H,1-3H3,(H2,23,31)/t7-,10+,14+,15-,17-,22-/m0/s1	Escherichia coli	transcription factor	in vivo	direct	In the presence of tetracycline, or its more stable derivative doxycycline (Dox), TetR changes conformation and disassociates from the tetO site.
ethanol	10.1021/sb400156v	InChI=1S/C2H6O/c1-2-3/h3H,2H2,1H3	Escherichia coli	transcription factor	in vivo		For example, transcriptional upregulation of HSP genes has been identified in tolerance enrichment studies for ethanol, n-butanol, or isobutanol stress in Escherichia coli.
fenitrothion	10.1021/acssynbio.6b00061	InChI=1S/C9H12NO5PS/c1-7-6-8(4-5-9(7)10(11)12)15-16(17,13-2)14-3/h4-6H,1-3H3	Escherichia coli	transcription factor	in vivo		The hydrolysis of fenitrothion produces 2-methyl-4-nitrophenol instead of 4-nitropheno
Heme	10.1021/acssynbio.6b00105	InChI=1S/C34H34N4O4.Fe/c1-7-21-17(3)25-13-26-19(5)23(9-11-33(39)40)31(37-26)16-32-24(10-12-34(41)42)20(6)28(38-32)15-30-22(8-2)18(4)27(36-30)14-29(21)35-25;/h7-8,13-16H,1-2,9-12H2,3-6H3,(H4,35,36,37,38,39,40,41,42);	Escherichia coli	transcription factor	in vivo		Heme, a downstream metabolite of ALA, is a feedback repressor of ALA synthase
hippuric acid	10.1021/acssynbio.5b00225	InChI=1S/C9H9NO3/c11-8(12)6-10-9(13)7-4-2-1-3-5-7/h1-5H,6H2,(H,10,13)(H,11,12)	Escherichia coli	BenR	in vivo	indirect	Fig.4
IPTG	10.1021/acssynbio.6b00194	InChI=1S/C9H18O5S/c1-4(2)15-9-8(13)7(12)6(11)5(3-10)14-9/h4-13H,3H2,1-2H3/t5-,6+,7+,8-,9+/m1/s1	Escherichia coli	transcription factor	in vivo	direct	expression was controlled by the lac promoter to trigger metabolic channeling by the addition of isopropyl-??-D-thiogalactopyranoside (IPTG)
IPTG	10.1021/sb300016b	InChI=1S/C9H18O5S/c1-4(2)15-9-8(13)7(12)6(11)5(3-10)14-9/h4-13H,3H2,1-2H3/t5-,6+,7+,8-,9+/m1/s1	Escherichia coli	transcription factor	in vivo	direct	The dose response of promoter activity to inducer IPTG using
isobutanol	10.1021/sb400156v	InChI=1S/C4H10O/c1-4(2)3-5/h4-5H,3H2,1-2H3	Escherichia coli	transcription factor	in vivo		For example, transcriptional upregulation of HSP genes has been identified in tolerance enrichment studies for ethanol, n-butanol, or isobutanol stress in Escherichia coli.
IPTG	10.1021/sb4000965	InChI=1S/C9H18O5S/c1-4(2)15-9-8(13)7(12)6(11)5(3-10)14-9/h4-13H,3H2,1-2H3/t5-,6+,7+,8-,9+/m1/s1	Escherichia coli	LacI			The engineered promoters, LEE and TTE, contain binding sites for the QS-dependent repressor, EsaR, and either LacI or TetR, and they are induced by an acyl-homoserine lactone (AHL) signal and IPTG or aTc.
l-arabinose	10.1021/sb400162z	InChI=1S/C5H10O5/c6-2-1-10-5(9)4(8)3(2)7/h2-9H,1H2/t2-,3-,4+,5?/m0/s1	Escherichia coli	AraC	in vivo		Similar to the l-arabinose utilization pathway, the d-xylose utilization pathway encodes a high-affinity transporter and a low-affinity transporter, a transcriptional activator that recognizes d-xylose, and enzymes that shunt d-xylose into the pentose phosphate pathway (Figure S1B).
l-lyxose	10.1021/acssynbio.6b00030	InChI=1S/C5H10O5/c6-1-3(8)5(10)4(9)2-7/h1,3-5,7-10H,2H2/t3-,4-,5-/m0/s1	Escherichia coli	RhaS	in vivo	direct	The panel of 35 analogues of l-rhamnose studied here induced expression of the rhaBAD promoter to a wide range of levels. [...] These promising compounds were l-mannose, l-lyxose, l-olivose, 2-deoxy-2-fluoro-l-rhamnose and 6-deoxy-l-altrose.
l-Mannose	10.1021/acssynbio.6b00030	InChI=1S/C6H12O6/c7-1-3(9)5(11)6(12)4(10)2-8/h1,3-6,8-12H,2H2/t3-,4-,5-,6-/m0/s1	Escherichia coli	RhaS	in vivo	direct	l-Mannose was found to be the most useful orthogonal inducer, providing an even greater range of induction than the native inducer l-rhamnose, and crucially, allowing sustained induction instead of transient induction.
l-olivose	10.1021/acssynbio.6b00030		Escherichia coli	RhaS	in vivo	direct	The panel of 35 analogues of l-rhamnose studied here induced expression of the rhaBAD promoter to a wide range of levels. [...] These promising compounds were l-mannose, l-lyxose, l-olivose, 2-deoxy-2-fluoro-l-rhamnose and 6-deoxy-l-altrose.
l-rhamnose	10.1021/acssynbio.6b00030	InChI=1S/C6H12O5/c1-2-3(7)4(8)5(9)6(10)11-2/h2-10H,1H3/t2-,3-,4+,5+,6?/m0/s1	Escherichia coli	RhaS	in vivo	direct	The E. coli rhamnose-inducible rhaBAD promoter has properties superior to more commonly used inducible expression systems, but is marred by transient expression caused by degradation of the native inducer, l-rhamnose.
lysine	10.1021/sb500332c	InChI=1S/C6H14N2O2/c7-4-2-1-3-5(8)6(9)10/h5H,1-4,7-8H2,(H,9,10)/t5-/m0/s1	Escherichia coli	Riboswitch	in vivo	direct	we demonstrate the use of lysine riboswitch and intracellular L-lysine as a signal to control the
malonyl-CoA	10.1021/sb400158w	InChI=1S/C24H38N7O19P3S/c1-24(2,19(37)22(38)27-4-3-13(32)26-5-6-54-15(35)7-14(33)34)9-47-53(44,45)50-52(42,43)46-8-12-18(49-51(39,40)41)17(36)23(48-12)31-11-30-16-20(25)28-10-29-21(16)31/h10-12,17-19,23,36-37H,3-9H2,1-2H3,(H,26,32)(H,27,38)(H,33,34)(H,42,43)(H,44,45)(H2,25,28,29)(H2,39,40,41)	Escherichia coli	FapR			We have devised a malonyl-CoA sensor???actuator that controls gene expression levels based on intracellular malonyl-CoA concentrations.
mercury	10.1021/sb500286r	InChI=1S/Hg	Escherichia coli				Current Single-Input Microbial Biosensors Designated for the Detection of Heavy Metals
methyl-parathion	10.1021/acssynbio.6b00061	InChI=1S/C8H10NO5PS/c1-12-15(16,13-2)14-8-5-3-7(4-6-8)9(10)11/h3-6H,1-2H3	Escherichia coli	transcription factor	in vivo		colorimetric difference was observed for E135K subjected to 100 ??M parathion and methyl-parathion
Methylating chemicals (R-CH3)	10.1021/sb400086p		Escherichia coli	Escherichia coli Ada protein	in vivo		Methylating chemicals are common in industry and agriculture and are often toxic, partly due to their propensity to methylate DNA. The Escherichia coli Ada protein detects methylating compounds by sensing aberrant methyl adducts on the phosphoester backbone of DNA. We characterize this system as a genetic sensor and engineer it to lower the detection threshold. By overexpressing Ada from a plasmi…
Mg2+	10.1021/sb300107h	InChI=1S/Mg/q+2	Escherichia coli	transcription factor	in vivo	indirect	PhoPQ responsive promoters, likely responding to low Mg2+ in the vacuole
N-Acyl homoserine lactone	10.1021/sb400077j	InChI=1S/C5H7NO3/c7-3-6-4-1-2-9-5(4)8/h3-4H,1-2H2,(H,6,7)/t4-/m0/s1	Escherichia coli	LasR			The QS device detects the presence of N-Acyl homoserine lactone (AHL), a quorum sensing molecule produced and secreted by P. aeruginosa.
n-butanol	10.1021/sb400156v	InChI=1S/C4H10O/c1-2-3-4-5/h5H,2-4H2,1H3	Escherichia coli	transcription factor	in vivo		For example, transcriptional upregulation of HSP genes has been identified in tolerance enrichment studies for ethanol, n-butanol, or isobutanol stress in Escherichia coli.
NADPH	10.1021/sb400110j	InChI=1S/C21H30N7O17P3/c22-17-12-19(25-7-24-17)28(8-26-12)21-16(44-46(33,34)35)14(30)11(43-21)6-41-48(38,39)45-47(36,37)40-5-10-13(29)15(31)20(42-10)27-3-1-2-9(4-27)18(23)32/h1,3-4,7-8,10-11,13-16,20-21,29-31H,2,5-6H2,(H2,23,32)(H,36,37)(H,38,39)(H2,22,24,25)(H2,33,34,35)/t10-,11-,13-,14-,15-,16-,20-,21-/m1/s1	Escherichia coli	SoxR	in vivo	indirect	Under suitable conditions, the specific fluorescence of the cells correlated with the substrate concentration added and with LbAdh enzyme activity, supporting the NADPH responsiveness of the sensor.
Nitric Oxide	10.1021/sb3000595	InChI=1S/NO/c1-2	Escherichia coli	transcription factor	in vivo	direct	Engineered strain of E. coli capable of sensing and responding to the presence of a mammalian in???ammatory signal. The synthetic gene regulatory circuit is designed to permanently alter gene expression in response to the well characterized in???ammatory signal nitric oxide. The detection of nitric oxide initiates the expression of a DNA recombinase, causing the permanent activation of a DNA swit…
nitrite	10.1021/acssynbio.5b00225	InChI=1S/HNO2/c2-1-3/h(H,2,3)/p-1	Escherichia coli		in vivo	direct	Fig.4
nitroglycerin	10.1021/acssynbio.5b00225	InChI=1S/C3H5N3O9/c7-4(8)13-1-3(15-6(11)12)2-14-5(9)10/h3H,1-2H2	Escherichia coli		in vivo	indirect	Fig.4
Parathion	10.1021/acssynbio.5b00225	InChI=1S/C10H14NO5PS/c1-3-14-17(18,15-4-2)16-10-7-5-9(6-8-10)11(12)13/h5-8H,3-4H2,1-2H3	Escherichia coli	DmpR	in vivo	indirect	Fig.4
parathion	10.1021/acssynbio.6b00061	InChI=1S/C10H14NO5PS/c1-3-14-17(18,15-4-2)16-10-7-5-9(6-8-10)11(12)13/h5-8H,3-4H2,1-2H3	Escherichia coli	transcription factor	in vivo		a parathion concentration as low as 10 ??M can be detected through visualization of red color
phenol	10.1021/acssynbio.5b00287	InChI=1S/C6H6O/c7-6-4-2-1-3-5-6/h1-5,7H	Escherichia coli	transcription factor	in vivo	indirect	This technique combines a genetic circuit that expresses a fluorescent reporter through a transcriptional regulator induced by phenol with
phenol	10.1021/sb400112u	InChI=1S/C6H6O/c7-6-4-2-1-3-5-6/h1-5,7H	Escherichia coli	DmpR	in vivo	direct	Note that mutant DmpR(E135K) recognizes both 4-nitrophenol and phenol, whose details will be discussed in later sections.
phospho-AI-2	10.1021/sb400068z		Escherichia coli	LsrR	in vivo	direct	It is this phosphorylated form of AI-2 that binds to the repressor, LsrR, causing it to become destabilized and derepress the lsr operon expression.
Phospho-NRI	10.1021/sb5002533		Escherichia coli	transcription factor	in vivo		Phospho-NRI (NRI*) is detected using a reporter gene (superfolder green fluorescent protein; sf-gfp), which has an upstream PglnA2 enhancer-promoter DNA sequence
pimelate	10.1021/sb300091d	InChI=1S/C7H12O4/c8-6(9)4-2-1-3-5-7(10)11/h1-5H2,(H,8,9)(H,10,11)	Escherichia coli	PcaR	in vivo	direct	The biosensors were highly responsive to their cognate ligand, and in the case of the PcaR-based biosensor, a strong response was also observed for pimelate.
S-adenosylmethionine	10.1021/sb300115n	InChI=1S/C15H22N6O5S/c1-27(3-2-7(16)15(24)25)4-8-10(22)11(23)14(26-8)21-6-20-9-12(17)18-5-19-13(9)21/h5-8,10-11,14,22-23H,2-4,16H2,1H3,(H2-,17,18,19,24,25)	Escherichia coli	transcription factor	in vivo	direct	met operator and MetJ repressor of Escherichia coli, the interaction between which depends on S-adenosylmethionine (SAM)
salicylate	10.1021/sb3000832	InChI=1S/C7H6O3/c8-6-4-2-1-3-5(6)7(9)10/h1-4,8H,(H,9,10)	Escherichia coli	transcription factor	in vivo	direct	Genetic Circuit Performance under Conditions Relevant for Industrial Bioreactors
succinate	10.1021/sb300091d	InChI=1S/C4H6O4/c5-3(6)1-2-4(7)8/h1-2H2,(H,5,6)(H,7,8)	Escherichia coli	DcuR/DcuS	in vivo	direct	In the case of succinate, wild type E. coli possesses a C4-dicarboxylate responsive signal transduction pathway mediated by the DcuR/DcuS two-component system; we chose the previously characterized(51) DcuR/DcuS-regulated dctA promoter (PdctA) for our biosensor design.
tetracycline	10.1021/sb200029a	InChI=1S/C22H24N2O8/c1-21(31)8-5-4-6-11(25)12(8)16(26)13-9(21)7-10-15(24(2)3)17(27)14(20(23)30)19(29)22(10,32)18(13)28/h4-6,9-10,15,25-26,29,31-32H,7H2,1-3H3,(H2,23,30)/t9-,10-,15-,21+,22-/m0/s1	Escherichia coli	transcription factor	in vivo	direct	we have engineered a tetracycline-regulated expression system with an improved range of control and lower background expression
tetracycline	10.1021/sb500363y	InChI=1S/C22H24N2O8/c1-21(31)8-5-4-6-11(25)12(8)16(26)13-9(21)7-10-15(24(2)3)17(27)14(20(23)30)19(29)22(10,32)18(13)28/h4-6,9-10,15,25-26,29,31-32H,7H2,1-3H3,(H2,23,30)/t9-,10-,15-,21+,22-/m0/s1	Escherichia coli	transcription factor	in vivo	direct	In the presence of tetracycline, or its more stable derivative doxycycline (Dox), TetR changes conformation and disassociates from the tetO site.
vanillin	10.1021/acssynbio.5b00090	InChI=1S/C8H8O3/c1-11-8-4-6(5-9)2-3-7(8)10/h2-5,10H,1H3	Escherichia coli	transcription factor	in vivo	direct	wo qacR mutants that respond to vanillin both in vitro and in vivo; Engineering Transcriptional Regulator Effector
VirF	10.1021/acssynbio.5b00002		Escherichia coli	transcription factor	in vivo	direct	VirB transcriptional activator, VirF.
zinc	10.1021/sb500286r	InChI=1S/Zn	Escherichia coli				Current Single-Input Microbial Biosensors Designated for the Detection of Heavy Metals
alpha-factor pheromon	10.1021/sb5003482	InChI=1S/C82H114N20O18S/c1-45(2)34-61(98-76(112)63(38-49-41-89-56-17-9-7-15-53(49)56)99-77(113)64(39-50-42-87-44-91-50)96-71(107)54(84)37-48-40-88-55-16-8-6-14-52(48)55)74(110)93-57(25-27-68(85)104)72(108)97-62(35-46(3)4)75(111)95-59(18-10-11-30-83)80(116)101-31-12-19-66(101)78(114)90-43-70(106)92-60(26-28-69(86)105)81(117)102-32-13-20-67(102)79(115)94-58(29-33-121(5)120)73(109)100-65(82(118)119)…	Escherichia coli	transcription factor	in vivo	indirect	mating pathway response, upon stimulation with 1 ??M??-factor
doxycycline	10.1021/sb300093y	InChI=1S/C22H24N2O8/c1-7-8-5-4-6-9(25)11(8)16(26)12-10(7)17(27)14-15(24(2)3)18(28)13(21(23)31)20(30)22(14,32)19(12)29/h4-7,10,14-15,17,25-27,30,32H,1-3H3,(H2,23,31)/t7-,10+,14+,15-,17-,22-/m0/s1	HEK 293	transcription factor	in vivo	direct	In the presence of doxycycline, a constitutively transcribed reverse tetracycline-induced transactivator (rtTA) induces transcription of
LmrA	10.1021/sb500263b		HEK 293	transcription factor	in vivo	direct	the regulatory relation- ship between three transcriptional repressors (TAL14, TAL21, and LmrA
TAL14	10.1021/sb500263b		HEK 293	transcription factor	in vivo	direct	the regulatory relation- ship between three transcriptional repressors (TAL14, TAL21, and LmrA
TAL21	10.1021/sb500263b		HEK 293	transcription factor	in vivo	direct	the regulatory relation- ship between three transcriptional repressors (TAL14, TAL21, and LmrA
ERK1/2	10.1021/sb400090s		HEK-293T	transcription factor	in vivo	indirect	Phosphorylated ERK1/2 (pERK1/2) are able to enter the nucleus, where they phosphorylate several substrates leading to changes in gene expression
Gal4-VP16	10.1021/sb5002483		HEK-293T	transcription factor	in vivo	direct	The Gal4-VP16 activator, therefore, exists in two states: an inactive state, where the transcriptional activator is located at the membrane and where it cannot bind to the respective operator site, and an active state, where the Gal4- VP16 is translocated into the nucleus where it can bind to and activate the selected effector gene
oxygen	10.1021/sb500322u	InChI=1S/O2/c1-2	HEK-293T	transcription factor	in vivo	indirect	HIF-1?? is a transcription factor that responds to hypoxia
Hydrogen peroxide	10.1021/acssynbio.6b00120	InChI=1S/H2O2/c1-2/h1-2H	Human cell (HeLa cell)	HyPer	in vivo	Fuzzy	H2O2 generator-sensor system. DAAO and HyPer are co-expressed inside HeLa cells. DAAO is an enzyme that takes D-alanine and FAD from the extracellular environment to deaminate D-alanine, producing H2O2 as a by-product. H2O2 production from DAAO can be quantified using HyPer, a redox-sensitive protein that changes its ratiometric fluorescence upon cysteine group oxidation by H2O2.
tetracycline	10.1021/sb500270h	InChI=1S/C22H24N2O8/c1-21(31)8-5-4-6-11(25)12(8)16(26)13-9(21)7-10-15(24(2)3)17(27)14(20(23)30)19(29)22(10,32)18(13)28/h4-6,9-10,15,25-26,29,31-32H,7H2,1-3H3,(H2,23,30)/t9-,10-,15-,21+,22-/m0/s1	Human cell (HeLa cell)	riboswitch	in vivo	direct	tetracycline-dependent ribozymes, which can switch on gene expression up to 8.7-fold upon addition of tetracycline. A
quinic acid	10.1021/acssynbio.7b00149	InChI=1S/C7H12O6/c8-3-1-7(13,6(11)12)2-4(9)5(3)10/h3-5,8-10,13H,1-2H2,(H,11,12)/t3-,4-,5?,7?/m1/s1	HEK 293		in vivo	indirect	This work establishes a novel genetic tool, called LacQ, that functions to regulate gene expression in Chinese hamster ovarian (CHO) cells, human embryonic kidney 293 (HEK293) cells, and in mouse embryonic stem (ES) cells
heat shock protein	10.1021/sb4000838		human lung adenocarcinoma cell line	transcription factor	in vivo	indirect	heat shock protein (HSP) promoter system4 have been used as effective inducible gene expression systems
ammonium	10.1021/acssynbio.7b00069	InChI=1S/H3N/h1H3/p+1	Lactococcus	GlnRA	in vivo	direct	By harnessing the Lactococcus GlnRA system, we developed a genetically encoded, cross-species ammonium biosensor
cCF10	10.1021/sb500090b		Lactococcus lactis	PrgX			We engineered cCF10-inducible vectors in L. lactis to express bacteriocins. [...] This heptapeptide (LVTLVFV) is produced from a conserved chromosomal gene present in E. faecalis.
nisin A	10.1021/sb500090b	InChI=1S/C143H230N42O37S7/c1-24-69(11)105(148)135(213)162-82(27-4)118(196)174-94-58-225-59-95(175-123(201)89(48-67(7)8)169-115(193)74(16)158-138(216)107(70(12)25-2)180-132(94)210)133(211)184-112-79(21)229-61-96(160-104(190)56-152-134(212)100-38-34-44-185(100)142(112)220)128(206)164-84(36-29-32-42-145)120(198)182-109-76(18)226-60-97(161-103(189)55-151-117(195)85(39-45-223-22)165-122(200)88(47-66(5…	Lactococcus lactis				In previous experiments, induction is initiated with nisin A in culture, before LAB are supplied to animals.
Calsium	10.1021/sb500070c	InChI=1S/Ca	Mammalian cell		in vivo	Fuzzy	Calpain is a calcium-dependent cysteine protease that is ubiquitously expressed in 18 mammalian cells12. In response to the increase of intracellular calcium, calpain 19 activates intracellular signaling by cleaving substrate proteins
hepatocyte growth factor	10.1021/sb400053b		MDCK				A stable reporter line enabled reversible EGFP activation by HGF and modulation by a secreted repressor (a truncated HGF variant, NK4).
NK4	10.1021/sb400053b		MDCK				A stable reporter line enabled reversible EGFP activation by HGF and modulation by a secreted repressor (a truncated HGF variant, NK4).
quinic acid	10.1021/acssynbio.7b00149	InChI=1S/C7H12O6/c8-3-1-7(13,6(11)12)2-4(9)5(3)10/h3-5,8-10,13H,1-2H2,(H,11,12)/t3-,4-,5?,7?/m1/s1	mouse embryonic stem (ES) cells		in vivo	indirect	This work establishes a novel genetic tool, called LacQ, that functions to regulate gene expression in Chinese hamster ovarian (CHO) cells, human embryonic kidney 293 (HEK293) cells, and in mouse embryonic stem (ES) cells
acetamide	10.1021/acssynbio.7b00192	InChI=1S/C2H5NO/c1-2(3)4/h1H3,(H2,3,4)	Mycobacterium smegmatis	pAcet	in vivo	direct	three additional chemically inducible promoters for R.opacus: an arabinose inducible promoter from E. coli (pBAD), an acetamide inducible promoter from Mycobacterium smegmatis (pAcet), and an anhydrotetracycline (aTc) inducible promoter from E. coli (pTet).
quinic acid	10.1021/acssynbio.7b00149	InChI=1S/C7H12O6/c8-3-1-7(13,6(11)12)2-4(9)5(3)10/h3-5,8-10,13H,1-2H2,(H,11,12)/t3-,4-,5?,7?/m1/s1	Neorospora crassa		in vivo	indirect	quinic acid sensing metabolism of Neorospora crassa
copper	10.1021/sb500286r	InChI=1S/Cu	P. fluorescence				Current Single-Input Microbial Biosensors Designated for the Detection of Heavy Metals
methanol	10.1021/acssynbio.5b00199	InChI=1S/CH4O/c1-2/h2H,1H3	Pichia pastoris		in vivo		The methylotrophic yeast Pichia pastoris is a commonly used protein production host, and single genes have been expressed at high levels using the methanol-inducible, strong, and tightly regulated promoter of the alcohol oxidase 1 gene (PAOX1). Here, we have studied the regulation of the P. pastoris methanol utilization (MUT) pathway to identify a useful set of promoters that (i) allow high coexp…
p-cumate	10.1021/acssynbio.6b00205	InChI=1S/C10H12O2/c1-7(2)8-3-5-9(6-4-8)10(11)12/h3-7H,1-2H3,(H,11,12)	Pseudomonas	CymR	in vivo	direct	p-cumate switch based on CymR from Pseudomonas
2,4-diacetylphloroglucinol	10.1021/acssynbio.6b00205	InChI=1S/C10H10O5/c1-4(11)8-6(13)3-7(14)9(5(2)12)10(8)15/h3,13-15H,1-2H3	Pseudomonas	PhlF	in vivo	direct	tightly regulated expression switches in yeast, by engineering distant homologues of Escherichia coli TetR, including the transcriptional regulator PhlF from Pseudomonas and others.
ammonium	10.1021/acssynbio.7b00069	InChI=1S/H3N/h1H3/p+1	Pseudomonas putida	GlnRA	in vivo	direct	By harnessing the Lactococcus GlnRA system, we developed a genetically encoded, cross-species ammonium biosensor
p-isopropylbenzoate	10.1128/AEM.00413-10	InChI=1S/2C3H7NS2.Cu/c2*1-4(2)3(5)6;/h2*1-2H3,(H,5,6);/q;;+2/p-2	Pseudomonas putida	cymR	in vivo	direct	control target gene expression at the tran- scriptional level by using p-isopropylbenzoate (cumate) as an inducer
3-chlorocatechol	PMID:10857616	InChI=1S/C6H5ClO2/c7-4-2-1-3-5(8)6(4)9/h1-3,8-9H	Pseudomonas putida	transcription factor	in vivo	direct	acteria containing components of the clc operon are grown in the presence of chlorocatechols, ClcR activates the clcA promoter
4-chlorocatechol	PMID:10857616	InChI=1S/C6H5ClO2/c7-4-1-2-5(8)6(9)3-4/h1-3,8-9H	Pseudomonas putida	transcription factor	in vivo	direct	acteria containing components of the clc operon are grown in the presence of chlorocatechols, ClcR activates the clcA promoter
benzoic acid	10.1021/sb400064y	InChI=1S/C7H6O2/c8-7(9)6-4-2-1-3-5-6/h1-5H,(H,8,9)	Pseudomonas putida	BenR	in vivo	direct	In this system, a sender strain harboring the TOL pathway for biodegradation of aromatics processed toluene as input and generated benzoate as the output signal. Diffusion of such metabolic intermediate to the medium was then sensed by a second strain (the receiver) that used benzoate as input for a new logic gate producing a visual output (i.e., light emission).
cis,cis-muconate	10.1021/sb400064y	InChI=1S/C6H6O4/c7-5(8)3-1-2-4-6(9)10/h1-4H,(H,7,8)(H,9,10)	Pseudomonas putida	CatR	in vivo	direct	[...] that convert this compound to cis,cis-muconate (2cM). This compound is then sensed by CatR to activate the Pc::lux reporter fusion.
toluene	10.1021/sb400064y	InChI=1S/C7H8/c1-7-5-3-2-4-6-7/h2-6H,1H3	Pseudomonas putida	XylR	in vivo	direct	In this system, a sender strain harboring the TOL pathway for biodegradation of aromatics processed toluene as input and generated benzoate as the output signal. Diffusion of such metabolic intermediate to the medium was then sensed by a second strain (the receiver) that used benzoate as input for a new logic gate producing a visual output (i.e., light emission).
zinc	10.1021/sb500286r	InChI=1S/Zn	Pseudomonas putida				Current Single-Input Microbial Biosensors Designated for the Detection of Heavy Metals
4-methyl-phenol	10.1021/sb400112u	InChI=1S/C7H8O/c1-6-2-4-7(8)5-3-6/h2-5,8H,1H3	Pseudomonas sp. CF600	DmpR	in vivo	direct	However, Pavel et al. reported that the E135K mutant of Pseudomonas sp. CF600 DmpR recognized 4-methyl-phenol and other derivatives.
agr QS	10.1021/acssynbio.5b00099		Staphylococcus aureus	AgrA & AgrC together	in vivo	Fuzzy	The agr QS system of S. aureus. The AgrD propeptide is processed by the AgrB endopeptidase, and the SpsB signal peptidase, and released into the supernatant as mature AIP. The AgrC receptor and AgrA transcriptional activator make up a twocomponent signaling cascade, which control expression from the P2 and P3 promoter.
arsenic	10.1021/sb500286r	InChI=1S/As	R pastrulis				Current Single-Input Microbial Biosensors Designated for the Detection of Heavy Metals
cobalt	10.1021/sb500286r	InChI=1S/Co	Ralstonia eutropha				Current Single-Input Microbial Biosensors Designated for the Detection of Heavy Metals
nickel	10.1021/sb500286r	InChI=1S/Ni	Ralstonia eutropha				Current Single-Input Microbial Biosensors Designated for the Detection of Heavy Metals
anhydrotetracycline	10.1021/sb4001189	InChI=1S/C22H22N2O7/c1-8-9-5-4-6-12(25)13(9)17(26)14-10(8)7-11-16(24(2)3)18(27)15(21(23)30)20(29)22(11,31)19(14)28/h4-6,11,16,25-26,29,31H,7H2,1-3H3,(H2,23,30)/t11-,16-,22-/m0/s1	Ralstonia eutropha H16	TetR	in vivo	direct	In Ralstonia eutropha H16, such systems are extremely limited despite the importance of this organism in microbiological research and biotechnological application. Here we developed an anhydrotetracycline (aTc)-inducible gene expression system, which is composed of a synthetic promoter containing the operator tetO, the repressor TetR, and the inducer aTc.
thiostrepton	10.1021/acssynbio.7b00192	InChI=1S/C72H85N19O18S5/c1-14-26(3)47-63(105)78-30(7)57(99)75-28(5)56(98)76-31(8)58(100)91-72-19-18-40(66-85-43(22-111-66)59(101)77-29(6)55(97)74-27(4)54(73)96)81-52(72)42-21-112-67(83-42)49(34(11)109-69(107)41-20-37(32(9)92)36-16-17-39(79-47)51(95)50(36)80-41)89-60(102)44-24-113-68(86-44)53(71(13,108)35(12)94)90-62(104)45-23-110-65(84-45)38(15-2)82-64(106)48(33(10)93)88-61(103)46-25-114-70(72)87…	Rhodococcus opacus	TipA	in vivo	direct	one chemically inducible promoter has been previously described in R. opacus: the thiostrepton inducible TipA promoter
arabinose	10.1021/acssynbio.7b00192	InChI=1S/C5H10O5/c6-2-1-10-5(9)4(8)3(2)7/h2-9H,1H2/t2-,3-,4+,5?/m0/s1	Rhodococcus opacus	pBAD	in vivo	direct	three additional chemically inducible promoters for R.opacus: an arabinose inducible promoter from E. coli (pBAD), an acetamide inducible promoter from Mycobacterium smegmatis (pAcet), and an anhydrotetracycline (aTc) inducible promoter from E. coli (pTet).
acetamide	10.1021/acssynbio.7b00192	InChI=1S/C2H5NO/c1-2(3)4/h1H3,(H2,3,4)	Rhodococcus opacus	pAcet	in vivo	direct	three additional chemically inducible promoters for R.opacus: an arabinose inducible promoter from E. coli (pBAD), an acetamide inducible promoter from Mycobacterium smegmatis (pAcet), and an anhydrotetracycline (aTc) inducible promoter from E. coli (pTet).
anhydrotetracycline	10.1021/acssynbio.7b00192	InChI=1S/C22H22N2O7/c1-8-9-5-4-6-12(25)13(9)17(26)14-10(8)7-11-16(24(2)3)18(27)15(21(23)30)20(29)22(11,31)19(14)28/h4-6,11,16,25-26,29,31H,7H2,1-3H3,(H2,23,30)/t11-,16-,22-/m0/s1	Rhodococcus opacus	pTet	in vivo	direct	three additional chemically inducible promoters for R.opacus: an arabinose inducible promoter from E. coli (pBAD), an acetamide inducible promoter from Mycobacterium smegmatis (pAcet), and an anhydrotetracycline (aTc) inducible promoter from E. coli (pTet).
nitrogen	10.1021/acssynbio.7b00192	InChI=1S/N2/c1-2	Rhodococcus opacus	promoter	in vivo	indirect	metabolite sensors derived from native R.opacus promoters that detect nitrogen levels or aromatic compounds
aromatic compounds	10.1021/acssynbio.7b00192		Rhodococcus opacus	promoter	in vivo	indirect	metabolite sensors derived from native R.opacus promoters that detect nitrogen levels or aromatic compounds
cadmium	10.1021/sb500286r	InChI=1S/Cd	Staphylococcus aureus				Current Single-Input Microbial Biosensors Designated for the Detection of Heavy Metals
cadmium lead	10.1021/sb500286r		Staphylococcus aureus				Current Single-Input Microbial Biosensors Designated for the Detection of Heavy Metals
aminoglycoside	10.1021/sb500062p		Saccharomyces cerevisiae	Riboswitch	in vivo	direct	we achieved the generation of aminoglycoside-responsive RNA switches that display robust and efficient (up to 25-fold) switching of gene expression
Auxin	10.1021/acssynbio.5b00064	InChI=1S/C10H9NO2/c12-10(13)5-7-6-11-9-4-2-1-3-8(7)9/h1-4,6,11H,5H2,(H,12,13)	Saccharomyces cerevisiae	degron	in vivo	direct	Auxin-induced degradation is achieved through fusion of an auxin- sensitive degron (from
IPTG	10.1021/sb500331x	InChI=1S/C9H18O5S/c1-4(2)15-9-8(13)7(12)6(11)5(3-10)14-9/h4-13H,3H2,1-2H3/t5-,6+,7+,8-,9+/m1/s1	Shewanella oneidensis	transcription factor	in vivo	direct	An IPTG-inducible promoter element Plac
trimethylamine N-oxide	10.1021/acssynbio.6b00349	InChI=1S/C3H9NO/c1-4(2,3)5/h1-3H3	Shewanella oneidensis		in vivo	indirect	Here we characterize a native S.oneidensis pathway that can be used to induce gene expression with trimethylamine N-oxide, then engineer strains in which extracellular electron transfer is controlled by this compound
p-cumate	10.1021/acssynbio.6b00205	InChI=1S/C10H12O2/c1-7(2)8-3-5-9(6-4-8)10(11)12/h3-7H,1-2H3,(H,11,12)	Saccharomyces cerevisiae	CymR	in vivo	direct	p-cumate switch based on CymR from Pseudomonas
2,4-diacetylphloroglucinol	10.1021/acssynbio.6b00205	InChI=1S/C10H10O5/c1-4(11)8-6(13)3-7(14)9(5(2)12)10(8)15/h3,13-15H,1-2H3	Saccharomyces cerevisiae	PhlF	in vivo	direct	tightly regulated expression switches in yeast, by engineering distant homologues of Escherichia coli TetR, including the transcriptional regulator PhlF from Pseudomonas and others.
doxycycline	10.1021/acssynbio.6b00205	InChI=1S/C22H24N2O8/c1-7-8-5-4-6-9(25)11(8)16(26)12-10(7)17(27)14-15(24(2)3)18(28)13(21(23)31)20(30)22(14,32)19(12)29/h4-7,10,14-15,17,25-27,30,32H,1-3H3,(H2,23,31)/t7-,10+,14+,15-,17-,22-/m0/s1	Saccharomyces cerevisiae	TetR	in vivo	direct	Orthogonality between the TetR (doxycycline), CamR (d-camphor), PhlF (DAPG), and CymR (p-cumate)-based Off switches was demonstrated by evaluating all 4 ligands against suitably engineered yeast strains
d-camphor	10.1021/acssynbio.6b00205	InChI=1S/C10H16O/c1-9(2)7-4-5-10(9,3)8(11)6-7/h7H,4-6H2,1-3H3/t7-,10+/m1/s1	Saccharomyces cerevisiae	CamR	in vivo	direct	Orthogonality between the TetR (doxycycline), CamR (d-camphor), PhlF (DAPG), and CymR (p-cumate)-based Off switches was demonstrated by evaluating all 4 ligands against suitably engineered yeast strains
alpha-pheromone	10.1021/sb300110b	InChI=1S/C82H114N20O18S/c1-45(2)34-61(98-76(112)63(38-49-41-89-56-17-9-7-15-53(49)56)99-77(113)64(39-50-42-87-44-91-50)96-71(107)54(84)37-48-40-88-55-16-8-6-14-52(48)55)74(110)93-57(25-27-68(85)104)72(108)97-62(35-46(3)4)75(111)95-59(18-10-11-30-83)80(116)101-31-12-19-66(101)78(114)90-43-70(106)92-60(26-28-69(86)105)81(117)102-32-13-20-67(102)79(115)94-58(29-33-121(5)120)73(109)100-65(82(118)119)…	Saccharomyces cerevisiae	Ste2 & Ste12	in vivo	indirect	Positive feedback quorum sensing dynamics were tuned by varying ??-pheromone production levels using different versions of the pheromone-responsive FUS1 promoter as well as different versions of pheromone genes (mf??1 or mf??2).
malonyl-CoA	10.1021/acssynbio.5b00161	InChI=1S/C24H38N7O19P3S/c1-24(2,19(37)22(38)27-4-3-13(32)26-5-6-54-15(35)7-14(33)34)9-47-53(44,45)50-52(42,43)46-8-12-18(49-51(39,40)41)17(36)23(48-12)31-11-30-16-20(25)28-10-29-21(16)31/h10-12,17-19,23,36-37H,3-9H2,1-2H3,(H,26,32)(H,27,38)(H,33,34)(H,42,43)(H,44,45)(H2,25,28,29)(H2,39,40,41)	Saccharomyces cerevisiae		in vivo		The malonyl-CoA sensor was developed based on the FapR transcription factor of Bacillus subtilis, and it demonstrates one of the first applications of a bacterial metabolite sensor in yeast.
phenylalanine	10.1021/sb300110b	InChI=1S/C9H11NO2/c10-8(9(11)12)6-7-4-2-1-3-5-7/h1-5,8H,6,10H2,(H,11,12)	Saccharomyces cerevisiae	ARO9	in vivo		Our results with respect to the response level to different aromatic amino acids are in accordance with previous results, which showed that the ARO9 system responded more strongly to Trp than to Phe and Tyr.
tetracycline	10.1021/acssynbio.5b00164	InChI=1S/C22H24N2O8/c1-21(31)8-5-4-6-11(25)12(8)16(26)13-9(21)7-10-15(24(2)3)17(27)14(20(23)30)19(29)22(10,32)18(13)28/h4-6,9-10,15,25-26,29,31-32H,7H2,1-3H3,(H2,23,30)/t9-,10-,15-,21+,22-/m0/s1	Saccharomyces cerevisiae		in vivo		Here, we developed a metabolite valve that controls glycolytic flux through central carbon metabolism in Saccharomyces cerevisiae. In a Hexokinase 2 and Glucokinase 1 deleted strain (hxk2??glk1??), glucose flux was diverted away from glycolysis and into a model pathway, gluconate, by controlling the transcription of Hexokinase 1 with the tetracycline transactivator protein (tTA).
tryptophan	10.1021/sb300110b	InChI=1S/C11H12N2O2/c12-9(11(14)15)5-7-6-13-10-4-2-1-3-8(7)10/h1-4,6,9,13H,5,12H2,(H,14,15)/t9-/m0/s1	Saccharomyces cerevisiae	ARO9	in vivo		In a second system, pheromone communication was rendered conditional upon the presence of aromatic amino acids in the growth medium by controlling ??-pheromone expression with the aromatic amino acid responsive ARO9 promoter. [...] . ???Induced??? refers to the addition of 100 ??g/mL of tryptophan to the media at the population density indicated.
tyrosine	10.1021/sb300110b	InChI=1S/C9H11NO3/c10-8(9(12)13)5-6-1-3-7(11)4-2-6/h1-4,8,11H,5,10H2,(H,12,13)/t8-/m0/s1	Saccharomyces cerevisiae	ARO9	in vivo		Our results with respect to the response level to different aromatic amino acids are in accordance with previous results, which showed that the ARO9 system responded more strongly to Trp than to Phe and Tyr.
alpha-pheromone	10.1021/sb300110b	InChI=1S/C82H114N20O18S/c1-45(2)34-61(98-76(112)63(38-49-41-89-56-17-9-7-15-53(49)56)99-77(113)64(39-50-42-87-44-91-50)96-71(107)54(84)37-48-40-88-55-16-8-6-14-52(48)55)74(110)93-57(25-27-68(85)104)72(108)97-62(35-46(3)4)75(111)95-59(18-10-11-30-83)80(116)101-31-12-19-66(101)78(114)90-43-70(106)92-60(26-28-69(86)105)81(117)102-32-13-20-67(102)79(115)94-58(29-33-121(5)120)73(109)100-65(82(118)119)…	Saccharomyces cerevisiae	Ste2 & Ste12	in vivo	indirect	Positive feedback quorum sensing dynamics were tuned by varying ??-pheromone production levels using different versions of the pheromone-responsive FUS1 promoter as well as different versions of pheromone genes (mf??1 or mf??2).
coelimycin	10.1021/acssynbio.6b00353	InChI=1S/C17H20N2O4S/c1-3-6-14(21)15-9-16(12-7-4-5-8-18-12)24-10-13(17(22)23-15)19-11(2)20/h3-4,6-7,9,13,18H,5,8,10H2,1-2H3,(H,19,20)/b6-3+,15-9-,16-12+/t13-/m0/s1	Streptomyces lividans TK24	cluster-associated TetR-like repressors	in vivo		the coelimycin biosensor was shown to perform as expected, turning on biosynthesis of indigoidine in response to the concomitant production of coelimycin.
oxytetracycline	10.1021/acssynbio.6b00087	InChI=1S/C22H24N2O9/c1-21(32)7-5-4-6-8(25)9(7)15(26)10-12(21)17(28)13-14(24(2)3)16(27)11(20(23)31)19(30)22(13,33)18(10)29/h4-6,12-14,17,25-26,28,30,32-33H,1-3H3,(H2,23,31)/t12-,13-,14+,17+,21-,22+/m1/s1	Streptomyces rimosus	OtrR	in vivo and in vitro	direct	*Responsive repressor OtrR, operator otrO and promoter otrBp * 0.01-4 ??M of oxytetracycline triggered a wide-range expression level of gfp reporter gene in different Streptomyces species
nitrogen starvation	10.1021/acssynbio.5b00264		Synechcocystis sp. PCC 6803		in vivo	fuzzy	CRISPRi was also used to repress formation of carbon storage compounds polyhydroxybutryate (PHB) and glycogen during nitrogen starvation.
theophylline	10.1021/acssynbio.7b00157	InChI=1S/C7H8N4O2/c1-10-5-4(8-3-9-5)6(12)11(2)7(10)13/h3H,1-2H3,(H,8,9)	Synechococcus sp. PCC 7002	riboswitch	in vivo	direct	demonstrating the inducibility of theophylline riboswitches, and screening a set of isopropyl ?-d-1-thiogalactopyranoside (IPTG) inducible promoters
IPTG	10.1021/acssynbio.7b00157	InChI=1S/C9H18O5S/c1-4(2)15-9-8(13)7(12)6(11)5(3-10)14-9/h4-13H,3H2,1-2H3/t5-,6+,7+,8-,9+/m1/s1	Synechococcus sp. PCC 7002	LacI	in vivo	direct	demonstrating the inducibility of theophylline riboswitches, and screening a set of isopropyl ?-d-1-thiogalactopyranoside (IPTG) inducible promoters
ammonium	10.1021/acssynbio.7b00069	InChI=1S/H3N/h1H3/p+1	Synechocystis	GlnRA	in vivo	direct	By harnessing the Lactococcus GlnRA system, we developed a genetically encoded, cross-species ammonium biosensor
Doxycycline	10.1021/sb4001596	InChI=1S/C22H24N2O8/c1-7-8-5-4-6-9(25)11(8)16(26)12-10(7)17(27)14-15(24(2)3)18(28)13(21(23)31)20(30)22(14,32)19(12)29/h4-7,10,14-15,17,25-27,30,32H,1-3H3,(H2,23,31)/t7-,10+,14+,15-,17-,22-/m0/s1	Tet-On 3G cell line (Clonetech,	transcription factor	in vivo	direct	becomes an active node only when the input DOX is added
IPTG	10.1021/sb4001596	InChI=1S/C9H18O5S/c1-4(2)15-9-8(13)7(12)6(11)5(3-10)14-9/h4-13H,3H2,1-2H3/t5-,6+,7+,8-,9+/m1/s1	Tet-On 3G cell line (Clonetech,	transcription factor	in vivo	direct	becomes inactivated with the addition of the input IPTG
CAI-1	10.1021/acssynbio.7b00058	InChI=1S/C13H26O2/c1-3-5-6-7-8-9-10-11-13(15)12(14)4-2/h12,14H,3-11H2,1-2H3/t12-/m0/s1	Vibrio cholerae		in vivo		Our engineered E. coli specifically detects V. cholerae via its quorum-sensing molecule CAI-1
AI-2	10.1021/acssynbio.6b00079	InChI=1S/C5H10BO7/c1-4-5(8,3(7)2-11-4)13-6(9,10)12-4/h3,7-10H,2H2,1H3/q-1/t3-,4+,5+/m0/s1	Vibrio cholerae	transcription factor	in vivo	indirect	There are two well established pathways, both using a two component sensor proteins, namely CqsS and LuxPQ which sense CAI-1 and AI-2 molecules, respectively
CAI-1	10.1021/acssynbio.6b00079	InChI=1S/C13H26O2/c1-3-5-6-7-8-9-10-11-13(15)12(14)4-2/h12,14H,3-11H2,1-2H3/t12-/m0/s1	Vibrio cholerae	transcription factor	in vivo	indirect	There are two well established pathways, both using a two component sensor proteins, namely CqsS and LuxPQ which sense CAI-1 and AI-2 molecules, respectively
Fis protein	10.1021/acssynbio.6b00079		Vibrio cholerae	transcription factor	in vivo	indirect	two additional systems of quorum sensing in V. cholerae have been described: VarS/VarA two component sensor based system and Fis protein based system.15???17 Although the mechanisms of these two systems are not fully understood
VarA	10.1021/acssynbio.6b00079		Vibrio cholerae	transcription factor	in vivo	indirect	two additional systems of quorum sensing in V. cholerae have been described: VarS/VarA two component sensor based system and Fis protein based system.15???17 Although the mechanisms of these two systems are not fully understood
VarS	10.1021/acssynbio.6b00079		Vibrio cholerae	transcription factor	in vivo	indirect	two additional systems of quorum sensing in V. cholerae have been described: VarS/VarA two component sensor based system and Fis protein based system.15???17 Although the mechanisms of these two systems are not fully understood
3-oxo-hexanoyl-homoserine lactone	10.1021/sb4000965	InChI=1S/C10H15NO4/c1-2-3-7(12)6-9(13)11-8-4-5-15-10(8)14/h8H,2-6H2,1H3,(H,11,13)/t8-/m0/s1	Vibrio fischeri	LuxR			The system employed most frequently is the lux system from Vibrio fischeri, which includes the transcription factor LuxR, an acyl-homoserine lactone (AHL) synthase, LuxI, and the QS signal, 3-oxo-hexanoyl-homoserine lactone (3OC6HSL).
acyl-homoserine lactone	10.1021/sb400069w	InChI=1S/C5H7NO3/c7-3-6-4-1-2-9-5(4)8/h3-4H,1-2H2,(H,6,7)/t4-/m0/s1	Vibrio fischeri	LuxR			Within the cells, a regulator protein LuxR (R), when bound to AHL, activates target gene expression.
theophylline	10.1021/acssynbio.7b00124	InChI=1S/C7H8N4O2/c1-10-5-4(8-3-9-5)6(12)11(2)7(10)13/h3H,1-2H3,(H,8,9)	wheat germ extract	riboswitch	cell-free	direct	even a small ligand such as theophylline can induce satisfactory repression
oleic acid	10.1021/acssynbio.5b00100	InChI=1S/C18H34O2/c1-2-3-4-5-6-7-8-9-10-11-12-13-14-15-16-17-18(19)20/h9-10H,2-8,11-17H2,1H3,(H,19,20)/b10-9-	Yarrowia lipolytica		in vivo		Additionally, we identified a previously unreported oleic acid responsive transcription enhancement in the XPR2 upstream activating sequences, which illustrates the complexity of fungal promoters.
Malonyl-CoA	10.1021/acssynbio.5b00069	InChI=1S/C24H38N7O19P3S/c1-24(2,19(37)22(38)27-4-3-13(32)26-5-6-54-15(35)7-14(33)34)9-47-53(44,45)50-52(42,43)46-8-12-18(49-51(39,40)41)17(36)23(48-12)31-11-30-16-20(25)28-10-29-21(16)31/h10-12,17-19,23,36-37H,3-9H2,1-2H3,(H,26,32)(H,27,38)(H,33,34)(H,42,43)(H,44,45)(H2,25,28,29)(H2,39,40,41)	yeast	FapR	in vivo	direct	development of genetic sensors in yeasts lags far behind their development in bacteria. Here we report the design of a malonyl-CoA sensor in Saccharomyces cerevisiae using an adapted bacterial transcription factor FapR and its corresponding operator fapO, which is capable of reporting intracellular malonyl-CoA levels
NADH/NAD+ and NADPH/NADP+ (cell redux level)	10.1021/acssynbio.6b00135		yeast	Yap1	in vivo		In yeast, this oxidative response pathway consists of the transcription factor (TF) 15 Yap1p, thioredoxin, glutathione and their reductases, which use NADPH as the final electron donor 20. Both NADH/NAD+ and NADPH/NADP+ 16 are key players in maintaining redox homeostasis; however, it is the redox state of the NADPH/NADP+ 17 couple that regulates the 18 states of thioredoxin and glutathione in equ…
maltose	10.1021/acssynbio.6b00184	InChI=1S/C12H22O11/c13-1-3-5(15)6(16)9(19)12(22-3)23-10-4(2-14)21-11(20)8(18)7(10)17/h3-20H,1-2H2		non natural TF	in vivo	direct	a model ligand binding protein (maltose binding protein), to generate a novel biosensor conferring maltose-regulated gene expression
delta-valerolactam	10.1021/acssynbio.6b00136	InChI=1S/C5H9NO/c7-5-3-1-2-4-6-5/h1-4H2,(H,6,7)		ChnR	in vivo	direct	The microbial biosensor is capable of sensing ?-caprolactam, ?-valerolactam, and butyrolactam in a dose-dependent manner
epsilon-caprolactam	10.1021/acssynbio.6b00136	InChI=1S/C6H11NO/c8-6-4-2-1-3-5-7-6/h1-5H2,(H,7,8)		ChnR	in vivo	direct	The microbial biosensor is capable of sensing ?-caprolactam, ?-valerolactam, and butyrolactam in a dose-dependent manner
butyrolactam	10.1021/acssynbio.6b00136	InChI=1S/C4H7NO/c6-4-2-1-3-5-4/h1-3H2,(H,5,6)		ChnR	in vivo	direct	The microbial biosensor is capable of sensing ?-caprolactam, ?-valerolactam, and butyrolactam in a dose-dependent manner
l-phenylalanine	10.1021/acssynbio.6b00328	InChI=1S/C9H11NO2/c10-8(9(11)12)6-7-4-2-1-3-5-7/h1-5,8H,6,10H2,(H,11,12)/t8-/m0/s1		transcription factor	in vivo	direct	we developed a transcription-factor-driven device that combines a metabolite-responsive element and a selection module. This device was able to specifically sense intracellular l-phenylalanine (l-Phe)
temperature	10.1021/acssynbio.6b00301			RNA	in vivo		constructing a library of RNA thermometers
mercury	10.1021/acssynbio.7b00137	InChI=1S/Hg		promoter	in vivo	direct	integrating a mercury-responsive promoter
sodium arsenite	10.1021/acssynbio.7b00088	InChI=1S/AsHO2.Na/c2-1-3;/h(H,2,3);/q;+1/p-1			in vivo		The biodisplay detected 10 ?g/L sodium-arsenite in tap water
stress response	10.1021/acssynbio.7b00108			LexA	in vivo	indirect	SOS pathway is composed of a network of genes under the control of the transcriptional repressor, LexA
naringenin	10.1021/acssynbio.7b00128	InChI=1S/C15H12O5/c16-9-3-1-8(2-4-9)13-7-12(19)15-11(18)5-10(17)6-14(15)20-13/h1-6,13,16-18H,7H2		riboswitch	in vivo	direct	Development of Artificial Riboswitches for Monitoring of Naringenin In Vivo
neomycin	10.1021/acssynbio.6b00322	InChI=1S/C23H46N6O13/c24-2-7-13(32)15(34)10(28)21(37-7)40-18-6(27)1-5(26)12(31)20(18)42-23-17(36)19(9(4-30)39-23)41-22-11(29)16(35)14(33)8(3-25)38-22/h5-23,30-36H,1-4,24-29H2/t5-,6+,7-,8+,9-,10-,11-,12+,13-,14-,15-,16-,17-,18-,19-,20-,21-,22-,23+/m1/s1		riboswitch			based on neomycin- and tetracycline-sensitive riboswitches
guanine	10.1021/acssynbio.7b00057	InChI=1S/C5H5N5O/c6-5-9-3-2(4(11)10-5)7-1-8-3/h1H,(H4,6,7,8,9,10,11)		aptazyme			aptazymes based on the recently identified self-cleaving pistol ribozyme class using a guanine aptamer as the molecular sensing element
glucose	10.1021/acssynbio.6b00257	InChI=1S/C6H12O6/c7-1-2-3(8)4(9)5(10)6(11)12-2/h2-11H,1H2/t2-,3-,4+,5-,6?/m1/s1					We have developed a toggle switch that uses glucose sensing to enable this two-phase strategy
macrolide	10.1021/acssynbio.7b00287			MphR	in vivo	direct	the promiscuous macrolide sensing transcription factor MphR is a powerful platform for engineering variants with tailored properties
erythromycin	10.1021/acssynbio.7b00287	InChI=1S/C37H67NO13/c1-14-25-37(10,45)30(41)20(4)27(39)18(2)16-35(8,44)32(51-34-28(40)24(38(11)12)15-19(3)47-34)21(5)29(22(6)33(43)49-25)50-26-17-36(9,46-13)31(42)23(7)48-26/h18-26,28-32,34,40-42,44-45H,14-17H2,1-13H3/t18-,19-,20+,21+,22-,23+,24+,25-,26+,28-,29+,30-,31+,32-,34+,35-,36-,37-/m1/s1		MphR	in vivo	direct	We identified variants that displayed improved sensitivity toward erythromycin
temperature	10.1021/acssynbio.7b00294			RNA	in vitro		The resulting thermometers enable high-yield, cell-free protein expression in an inducible temperature range compatible with in vitro translation systems
1-Butanol	10.1016/j.copbio.2016.03.005	InChI=1S/C4H10O/c1-2-3-4-5/h5H,2-4H2,1H3		BmoR		direct	natural biosensors by molecule sensed. Table 1
2,4-diacetylphloroglucinol	10.1021/sb5002861	InChI=1S/C10H10O5/c1-4(11)8-6(13)3-7(14)9(5(2)12)10(8)15/h3,13-15H,1-2H3		PhlF			Systematic Transfer of Prokaryotic Sensors and Circuits to Mammalian Cells. Operator sequence: ATGATACGAAACGTACCGTATCGTTAAGGT
3-oxo-hexanoyl-homoserine lactone (3OC6HSL)	10.1021/sb4000433	InChI=1S/C10H15NO4/c1-2-3-7(12)6-9(13)11-8-4-5-15-10(8)14/h8H,2-6H2,1H3,(H,11,13)/t8-/m0/s1		EsaR	in vivo	direct	A set of modi???ed PesaR promoters that contain a second EsaR binding site. Changes in gene expression levels, regulatory range, 3OC6HSL sensitivity, and the regulatory role of EsaR that are dependent on the position of the second binding site
3,4-Dihydroxybenzoate	10.1016/j.copbio.2016.03.005	InChI=1S/C7H6O4/c8-5-2-1-4(7(10)11)3-6(5)9/h1-3,8-9H,(H,10,11)		PobR		direct	synthetic biosensors by molecule sensed. Table 1
3,5-difluoro-4-hydroxybenzylidene imidazolinone	10.1021/sb5000725	InChI=1S/C12H10F2N2O2/c1-6-15-10(12(18)16(6)2)5-7-3-8(13)11(17)9(14)4-7/h3-5,17H,1-2H3/b10-5-		Aptamer			Using this approach, the previously reported Spinach aptamer was evolved and selected for its ability to produce a fluorescent signal when it is complexed with the small molecule 3,5-difluoro-4-hydroxybenzylidene imidazolinone (DFHBI), a mimic of the chromophore found in the green fluorescent protein.
3OC12-HSL	10.1021/sb300095m	InChI=1S/C16H27NO4/c1-2-3-4-5-6-7-8-9-13(18)12-15(19)17-14-10-11-21-16(14)20/h14H,2-12H2,1H3,(H,17,19)/t14-/m0/s1		transcription factor			use of previously constructed and characterized circuits or modules
3OC12HSL	10.1021/acssynbio.5b00286	InChI=1S/C16H27NO4/c1-2-3-4-5-6-7-8-9-13(18)12-15(19)17-14-10-11-21-16(14)20/h14H,2-12H2,1H3,(H,17,19)/t14-/m0/s1		LasR	in vivo	direct	Engineering the crosstalk between LuxR and LasR
3OC6-HSL	10.1021/sb300095m	InChI=1S/C10H15NO4/c1-2-3-7(12)6-9(13)11-8-4-5-15-10(8)14/h8H,2-6H2,1H3,(H,11,13)		transcription factor			use of previously constructed and characterized circuits or modules
3OC6HSL	10.1021/acssynbio.5b00286	InChI=1S/C10H15NO4/c1-2-3-7(12)6-9(13)11-8-4-5-15-10(8)14/h8H,2-6H2,1H3,(H,11,13)/t8-/m0/s1		LuxR	in vivo	direct	Engineering the crosstalk between LuxR and LasR
3OC6HSL	10.1021/sb300009t	InChI=1S/C10H15NO4/c1-2-3-7(12)6-9(13)11-8-4-5-15-10(8)14/h8H,2-6H2,1H3,(H,11,13)/t8-/m0/s1		transcription factor	in vivo	direct	n the absence of tetracycline, LuxR protein is constitutively expressed and upregulated on addition of 3-ox-ohexanoyl-L-homoserine lactone (3OC6HSL), in cells that have little or no TetR
Acrylate	10.1016/j.copbio.2016.03.005	InChI=1S/C3H4O2/c1-2-3(4)5/h2H,1H2,(H,4,5)/p-1		AcuR		direct	natural biosensors by molecule sensed. Table 1
Adipate	10.1016/j.copbio.2016.03.005	InChI=1S/C6H10O4/c7-5(8)3-1-2-4-6(9)10/h1-4H2,(H,7,8)(H,9,10)		PcaR		direct	natural biosensors by molecule sensed. Table 1
aTc	10.1021/sb300095m	InChI=1S/C22H24N2O8/c1-21(31)8-5-4-6-11(25)12(8)16(26)13-9(21)7-10-15(24(2)3)17(27)14(20(23)30)19(29)22(10,32)18(13)28/h4-6,9-10,15,25-26,29,31-32H,7H2,1-3H3,(H2,23,30)/t9-,10-,15-,21+,22-/m0/s1		transcription factor			use of previously constructed and characterized circuits or modules
autoinducer-2	10.1021/acssynbio.5b00073	InChI=1S/C5H10BO7/c1-4-5(8,3(7)2-11-4)13-6(9,10)12-4/h3,7-10H,2H2,1H3/q-1/t3-,4+,5+/m0/s1			in vivo		With the aim of demonstrating the utility of an electrochemical measurement to the synthetic biology community, we created a genetic construct that interprets and reports (with ??-galactosidase) on the concentration of the bacterial quorum sensing molecule autoinducer-2.
B12	10.1016/j.copbio.2016.03.005	InChI=1S/C62H88N13O14P.Co/c1-29-20-39-40(21-30(29)2)75(28-70-39)57-52(84)53(41(27-76)87-57)89-90(85,86)88-31(3)26-69-49(83)18-19-59(8)37(22-46(66)80)56-62(11)61(10,25-48(68)82)36(14-17-45(65)79)51(74-62)33(5)55-60(9,24-47(67)81)34(12-15-43(63)77)38(71-55)23-42-58(6,7)35(13-16-44(64)78)50(72-42)32(4)54(59)73-56;/h20-21,23,28,31,34-37,41,52-53,57,76,84H,12-19,22,24-27H2,1-11H3,(H2,63,77)(H2,64,78)(…		BtuB		direct	natural biosensors by molecule sensed. Table 1
Benzoate	10.1016/j.copbio.2016.03.005	InChI=1S/C7H6O2/c8-7(9)6-4-2-1-3-5-6/h1-5H,(H,8,9)/p-1		NahR		direct	natural biosensors by molecule sensed. Table 1
Biphenyl	10.1016/j.copbio.2016.03.005	InChI=1S/C12H10/c1-3-7-11(8-4-1)12-9-5-2-6-10-12/h1-10H		XylR		direct	synthetic biosensors by molecule sensed. Table 1
C4-HSL	10.1021/sb300095m	InChI=1S/C8H13NO3/c1-2-3-7(10)9-6-4-5-12-8(6)11/h6H,2-5H2,1H3,(H,9,10)/t6-/m0/s1		transcription factor			use of previously constructed and characterized circuits or modules
CI	10.1021/sb300027y	InChI=1S/C9H18N2O3S/c1-3-5(2)7(9(13)14)11-8(12)6(10)4-15/h5-7,15H,3-4,10H2,1-2H3,(H,11,12)(H,13,14)		transcription factor	in silico	direct	The promoters PR and PRM control, respectively, the expression of two mutually repressed repressors, CI434 and CI. In addition, CI can activate promoter PRM
CI434	10.1021/sb300027y			transcription factor	in silico	direct	The promoters PR and PRM control, respectively, the expression of two mutually repressed repressors, CI434 and CI. In addition, CI can activate promoter PRM
cobalamine	10.1021/sb3001112	InChI=1S/C62H90N13O14P.Co/c1-29-20-39-40(21-30(29)2)75(28-70-39)57-52(84)53(41(27-76)87-57)89-90(85,86)88-31(3)26-69-49(83)18-19-59(8)37(22-46(66)80)56-62(11)61(10,25-48(68)82)36(14-17-45(65)79)51(74-62)33(5)55-60(9,24-47(67)81)34(12-15-43(63)77)38(71-55)23-42-58(6,7)35(13-16-44(64)78)50(72-42)32(4)54(59)73-56;/h20-21,23,28,31,34-37,41,52-53,56-57,76,84H,12-19,22,24-27H2,1-11H3,(H15,63,64,65,66,6…		riboswitch			Many riboswitches have been identified in organisms ranging from bacteria to H. sapiens including the cobalamine riboswitch, GlmS ribozyme, and S-adenosylmethionine (SAM)-V riboswitch.
coenzyme B12	10.1021/sb3001112	InChI=1S/C62H90N13O14P.C10H12N5O3.Co/c1-29-20-39-40(21-30(29)2)75(28-70-39)57-52(84)53(41(27-76)87-57)89-90(85,86)88-31(3)26-69-49(83)18-19-59(8)37(22-46(66)80)56-62(11)61(10,25-48(68)82)36(14-17-45(65)79)51(74-62)33(5)55-60(9,24-47(67)81)34(12-15-43(63)77)38(71-55)23-42-58(6,7)35(13-16-44(64)78)50(72-42)32(4)54(59)73-56;1-4-6(16)7(17)10(18-4)15-3-14-5-8(11)12-2-13-9(5)15;/h20-21,23,28,31,34-37,4…		riboswitch			The first riboswitch binds SAM, whereas the second one has a coenzyme B12 (AdoCbl) binding domain.
DOX	10.1021/sb300095m	InChI=1S/C27H29NO11.ClH/c1-10-22(31)13(28)6-17(38-10)39-15-8-27(36,16(30)9-29)7-12-19(15)26(35)21-20(24(12)33)23(32)11-4-3-5-14(37-2)18(11)25(21)34;/h3-5,10,13,15,17,22,29,31,33,35-36H,6-9,28H2,1-2H3;1H/t10-,13-,15-,17-,22+,27-;/m0./s1		transcription factor			use of previously constructed and characterized circuits or modules
doxycycline	10.1021/sb5002856	InChI=1S/C22H24N2O8/c1-7-8-5-4-6-9(25)11(8)16(26)12-10(7)17(27)14-15(24(2)3)18(28)13(21(23)31)20(30)22(14,32)19(12)29/h4-7,10,14-15,17,25-27,30,32H,1-3H3,(H2,23,31)/t7-,10+,14+,15-,17-,22-/m0/s1		TetR			Systematic Transfer of Prokaryotic Sensors and Circuits to Mammalian Cells. Operator sequence: TCCCTATCAGTGATAGA
doxycycline	DOI: 10.1021/acssynbio.5b00154	InChI=1S/C22H24N2O8/c1-7-8-5-4-6-9(25)11(8)16(26)12-10(7)17(27)14-15(24(2)3)18(28)13(21(23)31)20(30)22(14,32)19(12)29/h4-7,10,14-15,17,25-27,30,32H,1-3H3,(H2,23,31)/t7-,10+,14+,15-,17-,22-/m0/s1		tetR	in vivo (in yeast)	direct (engineered promoter)	two synthetic gene circuits inducible by tetracycline family molecules to regulate the expression of a yeast ABC pump (Pdr5p) that pumps out the inducer. Pdr5p altered the dose-responses of the original gene circuits substantially in Saccharomyces cerevisiae
erythromycin	10.1021/sb3001112	InChI=1S/C37H67NO13/c1-14-25-37(10,45)30(41)20(4)27(39)18(2)16-35(8,44)32(51-34-28(40)24(38(11)12)15-19(3)47-34)21(5)29(22(6)33(43)49-25)50-26-17-36(9,46-13)31(42)23(7)48-26/h18-26,28-32,34,40-42,44-45H,14-17H2,1-13H3/t18-,19-,20+,21+,22-,23+,24+,25-,26+,28-,29+,30-,31+,32-,34+,35-,36-,37-/m1/s1					Recently, Ausl??nder et al. developed a chemically inducible transactivator-based gene circuit with an erythromycin-dependent transactivator and an apple metabolite phloretin-dependent transactivator, which were incorporated into the gene circuit.
Erythromycin	10.1016/j.copbio.2016.03.005	InChI=1S/C37H67NO13/c1-14-25-37(10,45)30(41)20(4)27(39)18(2)16-35(8,44)32(51-34-28(40)24(38(11)12)15-19(3)47-34)21(5)29(22(6)33(43)49-25)50-26-17-36(9,46-13)31(42)23(7)48-26/h18-26,28-32,34,40-42,44-45H,14-17H2,1-13H3/t18-,19-,20+,21+,22-,23+,24+,25-,26+,28-,29+,30-,31+,32-,34+,35-,36-,37-/m1/s1		MphR		direct	natural biosensors by molecule sensed. Table 1
Fatty acids	10.1016/j.copbio.2016.03.005					Fuzzy	natural biosensors by molecule sensed. Table 1
Fatty acids	10.1016/j.copbio.2016.03.005			FadR		direct	natural biosensors by molecule sensed. Table 1
fatty acyl-CoA	10.1021/sb400201u			FadR			More recently, a fatty acid/acyl-CoA-inducible transcriptional repressor (TR), FadR, was used to program enzyme expression levels in response to high levels of fatty acyl-CoA,
GA3-AM	10.1021/sb500222z				in vivo	direct
gentamicin	10.1021/sb5002856	InChI=1S/C21H43N5O7/c1-9(25-3)13-6-5-10(22)19(31-13)32-16-11(23)7-12(24)17(14(16)27)33-20-15(28)18(26-4)21(2,29)8-30-20/h9-20,25-29H,5-8,22-24H2,1-4H3		IcaR			Systematic Transfer of Prokaryotic Sensors and Circuits to Mammalian Cells. Operator sequence: TTCACCTACCTTTCGTTAGGTTAGGTTGT
Gln K protein	10.1021/sb5002856			AmtR			Systematic Transfer of Prokaryotic Sensors and Circuits to Mammalian Cells. Operator sequence: TTCTATCGATCTATAGATAAT
Glucarate	10.1016/j.copbio.2016.03.005	InChI=1S/C6H10O8/c7-1(3(9)5(11)12)2(8)4(10)6(13)14/h1-4,7-10H,(H,11,12)(H,13,14)		CdaR		direct	natural biosensors by molecule sensed. Table 1
guanine	10.1021/sb400037a	InChI=1S/C5H5N5O/c6-5-9-3-2(4(11)10-5)7-1-8-3/h1H,(H4,6,7,8,9,10,11)		allosteric ribozyme		direct	engineered small molecule responsive allosteric ribozymes based on the genomic hepatitis delta virus (HDV) ribozyme by replacing the P4-L4 stem-loop with an RNA aptamer through a connector stem. When embedded in the 3??? untranslated region of a reporter gene mRNA, these RNA devices enabled regulation of cis-gene expression by theophylline and guanine by up to 29.5-fold in mammalian cell culture
IPTG	10.1021/sb300095m	InChI=1S/C9H18O5S/c1-4(2)15-9-8(13)7(12)6(11)5(3-10)14-9/h4-13H,3H2,1-2H3/t5-,6+,7+,8-,9+/m1/s1		transcription factor			use of previously constructed and characterized circuits or modules
L-arabinose	10.1021/sb300095m	InChI=1S/C5H10O5/c6-2-1-10-5(9)4(8)3(2)7/h2-9H,1H2/t2-,3-,4+,5?/m0/s1		transcription factor			use of previously constructed and characterized circuits or modules
L-methionine	10.1021/sb5002856	InChI=1S/C5H11NO2S/c1-9-3-2-4(6)5(7)8/h4H,2-3,6H2,1H3,(H,7,8)/t4-/m0/s1		McbR			Systematic Transfer of Prokaryotic Sensors and Circuits to Mammalian Cells. Operator sequence: ATAGACTGGCCTGTCTA
lincomycin	10.1021/sb5002856	InChI=1S/C18H34N2O6S/c1-5-6-10-7-11(20(3)8-10)17(25)19-12(9(2)21)16-14(23)13(22)15(24)18(26-16)27-4/h9-16,18,21-24H,5-8H2,1-4H3,(H,19,25)/t9-,10-,11+,12-,13+,14-,15-,16-,18-/m1/s1		LmrA			Systematic Transfer of Prokaryotic Sensors and Circuits to Mammalian Cells. Operator sequence: GATAATAGACCAGTCACTATATTT
Lysine	10.1016/j.copbio.2016.03.005	InChI=1S/C6H14N2O2/c7-4-2-1-3-5(8)6(9)10/h5H,1-4,7-8H2,(H,9,10)/t5-/m0/s1		LysR		direct	natural biosensors by molecule sensed. Table 1
m-xylene	10.1021/sb400050k	InChI=1S/C8H10/c1-7-4-3-5-8(2)6-7/h3-6H,1-2H3		TF (XylR)	in vivo	direct	The ??54 -dependent prokaryotic regulator XylR implements a one-input/one-output actuator that transduces the presence of the aromatic effector m-xylene into transcriptional activation of the cognate promoter Pu.
medium chain fatty acids	10.1021/sb500365m				in vivo	Fuzzy	G-protein coupled receptors (GPCRs) known to bind medium-chain fatty acids in mammalian cells to rapidly construct chemical sensors in yeast
methionine	10.1021/sb3001112	InChI=1S/C5H11NO2S/c1-9-3-2-4(6)5(7)8/h4H,2-3,6H2,1H3,(H,7,8)		riboswitch			Table 1
Mg2+	10.1021/sb300095m	InChI=1S/Mg/q+2		transcription factor			use of previously constructed and characterized circuits or modules
Muconate	10.1016/j.copbio.2016.03.005	InChI=1S/C6H6O4/c7-5(8)3-1-2-4-6(9)10/h1-4H,(H,7,8)(H,9,10)/p-2/b3-1+,4-2+		BenM		direct	natural biosensors by molecule sensed. Table 1
NADPH	10.1016/j.copbio.2016.03.005	InChI=1S/C21H30N7O17P3/c22-17-12-19(25-7-24-17)28(8-26-12)21-16(44-46(33,34)35)14(30)11(43-21)6-41-48(38,39)45-47(36,37)40-5-10-13(29)15(31)20(42-10)27-3-1-2-9(4-27)18(23)32/h1,3-4,7-8,10-11,13-16,20-21,29-31H,2,5-6H2,(H2,23,32)(H,36,37)(H,38,39)(H2,22,24,25)(H2,33,34,35)/t10-,11-,13-,14-,15-,16-,20-,21-/m1/s1		SoxR		direct	natural biosensors by molecule sensed. Table 1
nalidixic acid	10.1021/sb300095m	InChI=1S/C12H12N2O3/c1-3-14-6-9(12(16)17)10(15)8-5-4-7(2)13-11(8)14/h4-6H,3H2,1-2H3,(H,16,17)		transcription factor			use of previously constructed and characterized circuits or modules
Naphthalene	10.1016/j.copbio.2016.03.005	InChI=1S/C10H8/c1-2-6-10-8-4-3-7-9(10)5-1/h1-8H		NahR		direct	natural biosensors by molecule sensed. Table 1
Naringenin	10.1016/j.copbio.2016.03.005	InChI=1S/C15H12O5/c16-9-3-1-8(2-4-9)13-7-12(19)15-11(18)5-10(17)6-14(15)20-13/h1-6,13,16-18H,7H2		TtgR		direct	natural biosensors by molecule sensed. Table 1
Nitrotoluenes	10.1016/j.copbio.2016.03.005			XylR		direct	synthetic biosensors by molecule sensed. Table 1
Octane	10.1016/j.copbio.2016.03.005	InChI=1S/C8H18/c1-3-5-7-8-6-4-2/h3-8H2,1-2H3		AlkS		direct	natural biosensors by molecule sensed. Table 1
p-aminocinnamic acid	10.1021/sb400201u	InChI=1S/C9H9NO2/c10-8-4-1-7(2-5-8)3-6-9(11)12/h1-6H,10H2,(H,11,12)/b6-3+		aptazymes			New methods that combine kinetic RNA folding design, in vitro selection,(27, 28) and in vivo screening(29) should enable the rapid generation of p-ACA aptazymes with similar LARs.
p-aminostyrene	10.1021/sb400201u	InChI=1S/C8H9N/c1-2-7-3-5-8(9)6-4-7/h2-6H,1,9H2		aptazymes			p-AF-responsive aptazymes with LARs of ???5???6 have been successfully engineered
pentobarbital	10.1021/sb5002856	InChI=1S/C11H18N2O3/c1-4-6-7(3)11(5-2)8(14)12-10(16)13-9(11)15/h7H,4-6H2,1-3H3,(H2,12,13,14,15,16)		BM3R1			Systematic Transfer of Prokaryotic Sensors and Circuits to Mammalian Cells. Operator sequence: CGGAATGAACGTTCATTCCG
phloretin	10.1021/sb3001112	InChI=1S/C15H14O5/c16-10-4-1-9(2-5-10)3-6-12(18)15-13(19)7-11(17)8-14(15)20/h1-2,4-5,7-8,16-17,19-20H,3,6H2					Recently, Ausl??nder et al. developed a chemically inducible transactivator-based gene circuit with an erythromycin-dependent transactivator and an apple metabolite phloretin-dependent transactivator, which were incorporated into the gene circuit.
plant alkaloids	10.1021/sb5002856			QacR			Systematic Transfer of Prokaryotic Sensors and Circuits to Mammalian Cells. Operator sequence: TATAGACCGTGCGATCGGTCTATA
Pyruvate	10.1016/j.copbio.2016.03.005	InChI=1S/C3H4O3/c1-2(4)3(5)6/h1H3,(H,5,6)/p-1		FRET			De novo synthetic biosensors by molecule sensed. Table 1
Rapamycin	10.1021/sb500222z	InChI=1S/C51H79NO13/c1-30-16-12-11-13-17-31(2)42(61-8)28-38-21-19-36(7)51(60,65-38)48(57)49(58)52-23-15-14-18-39(52)50(59)64-43(33(4)26-37-20-22-40(53)44(27-37)62-9)29-41(54)32(3)25-35(6)46(56)47(63-10)45(55)34(5)24-30/h11-13,16-17,25,30,32-34,36-40,42-44,46-47,53,56,60H,14-15,18-24,26-29H2,1-10H3/b13-11+,16-12+,31-17+,35-25+/t30-,32-,33-,34-,36-,37+,38+,39+,40-,42+,43+,44-,46-,47+,51-/m1/s1			in vivo	direct
S-adenosylmethionine	10.1021/sb3001112	InChI=1S/C15H22N6O5S/c1-27(3-2-7(16)15(24)25)4-8-10(22)11(23)14(26-8)21-6-20-9-12(17)18-5-19-13(9)21/h5-8,10-11,14,22-23H,2-4,16H2,1H3,(H2-,17,18,19,24,25)		riboswitch			Many riboswitches have been identified in organisms ranging from bacteria to H. sapiens including the cobalamine riboswitch, GlmS ribozyme, and S-adenosylmethionine (SAM)-V riboswitch.
Sal	10.1021/sb300095m			transcription factor			use of previously constructed and characterized circuits or modules
Succinate	10.1016/j.copbio.2016.03.005	InChI=1S/C4H6O4/c5-3(6)1-2-4(7)8/h1-2H2,(H,5,6)(H,7,8)		DcuR		direct	natural biosensors by molecule sensed. Table 1
sucrose	10.1021/sb500261t	InChI=1S/C12H22O11/c13-1-4-6(16)8(18)9(19)11(21-4)23-12(3-15)10(20)7(17)5(2-14)22-12/h4-11,13-20H,1-3H2/t4-,5-,6-,7-,8+,9-,10+,11-,12+/m1/s1		EnvZ/OmpR	in vivo	indirect	MDG147 cells harboring the control vector pEB5(25) were grown in glucose minimal medium containing increasing amounts of sucrose to increase signal output from the EnvZ/OmpR osmosensing circuit.
T7 RNA polymerase	10.1021/sb3000113			Riboswitch	in vitro	direct	T7 RNA polymerase autogene, an expression cassette that encodes a polymerase capable of acting on its own promoter
tetracycline	10.1021/sb300009t	InChI=1S/C22H24N2O8/c1-21(31)8-5-4-6-11(25)12(8)16(26)13-9(21)7-10-15(24(2)3)17(27)14(20(23)30)19(29)22(10,32)18(13)28/h4-6,9-10,15,25-26,29,31-32H,7H2,1-3H3,(H2,23,30)/t9-,10-,15-,21+,22-/m0/s1		transcription factor	in vivo	direct	n the absence of tetracycline, LuxR protein is constitutively expressed and upregulated on addition of 3-ox-ohexanoyl-L-homoserine lactone (3OC6HSL), in cells that have little or no TetR
Tetracyclines	10.1016/j.copbio.2016.03.005	InChI=1S/C22H24N2O8/c1-21(31)8-5-4-6-11(25)12(8)16(26)13-9(21)7-10-15(24(2)3)17(27)14(20(23)30)19(29)22(10,32)18(13)28/h4-6,9-10,15,25-26,29,31-32H,7H2,1-3H3,(H2,23,30)/t9-,10-,15-,21+,22-/m0/s1		TetR		direct	natural biosensors by molecule sensed. Table 1
theophylline	10.1021/sb3001112	InChI=1S/C7H8N4O2/c1-10-5-4(8-3-9-5)6(12)11(2)7(10)13/h3H,1-2H3,(H,8,9)		riboswitch			Specifically, the catalytic activity of the ribozyme was regulated by a small molecule, theophylline, whose riboswitch was inserted into the 3???-UTR of a target transgene encoding a proliferative cytokine, IL-2 (Figure 5E).
Theophylline	10.1016/j.copbio.2016.03.005	InChI=1S/C7H8N4O2/c1-10-5-4(8-3-9-5)6(12)11(2)7(10)13/h3H,1-2H3,(H,8,9)		Riboswitch		direct	De novo synthetic biosensors by molecule sensed. Table 1
theophylline	10.1021/sb400037a	InChI=1S/C7H8N4O2/c1-10-5-4(8-3-9-5)6(12)11(2)7(10)13/h3H,1-2H3,(H,8,9)		allosteric ribozyme		direct	engineered small molecule responsive allosteric ribozymes based on the genomic hepatitis delta virus (HDV) ribozyme by replacing the P4-L4 stem-loop with an RNA aptamer through a connector stem. When embeddedin the 3??? untranslated region of a reporter gene mRNA, these RNA devices enabled regulation of cis-gene expression by theophylline and guanine by up to 29.5-fold in mammalian cell culture
Thiamine-pp	10.1016/j.copbio.2016.03.005	InChI=1S/C12H18N4O7P2S.ClH/c1-8-11(3-4-22-25(20,21)23-24(17,18)19)26-7-16(8)6-10-5-14-9(2)15-12(10)13;/h5,7H,3-4,6H2,1-2H3,(H4-,13,14,15,17,18,19,20,21);1H		Riboswitch		direct	De novo synthetic biosensors by molecule sensed. Table 1
Trehalose-6-p	10.1016/j.copbio.2016.03.005			FRET			De novo synthetic biosensors by molecule sensed. Table 1
Triacetic acid lactones	10.1016/j.copbio.2016.03.005			AraC		direct	synthetic biosensors by molecule sensed. Table 1
Vanillin	10.1016/j.copbio.2016.03.005	InChI=1S/C8H8O3/c1-11-8-4-6(5-9)2-3-7(8)10/h2-5,10H,1H3		QacR		direct	synthetic biosensors by molecule sensed. Table 1
Zn2+	10.1016/j.copbio.2016.03.005	InChI=1S/Zn/q+2		FRET			De novo synthetic biosensors by molecule sensed. Table 1
o-Methylbenzoate	PMID:9343354	InChI=1S/C8H8O2/c1-6-4-2-3-5-7(6)8(9)10/h2-5H,1H3,(H,9,10)/p-1		XylS			Extracted from BioNemo v6.0 (20170227).
Salicylate	PMID:10713446	InChI=1S/C7H6O3/c8-6-4-2-1-3-5(6)7(9)10/h1-4,8H,(H,9,10)		NahR			Extracted from BioNemo v6.0 (20170227).
Phenol	PMID:10878134	InChI=1S/C6H6O/c7-6-4-2-1-3-5-6/h1-5,7H		AphR			Extracted from BioNemo v6.0 (20170227).
2-Chloro-cis,cis-muconate	PMID:9220004	InChI=1S/C6H5ClO4/c7-4(6(10)11)2-1-3-5(8)9/h1-3H,(H,8,9)(H,10,11)/p-2/b3-1-,4-2+		ClcR			Extracted from BioNemo v6.0 (20170227).
3,4-dimethylphenol	PMID:11179226	InChI=1S/C8H10O/c1-6-3-4-8(9)5-7(6)2/h3-5,9H,1-2H3		DmpR			Extracted from BioNemo v6.0 (20170227).
3-Chlorocatechol	PMID:11368916	InChI=1S/C6H5ClO2/c7-4-2-1-3-5(8)6(4)9/h1-3,8-9H		TfdT			Extracted from BioNemo v6.0 (20170227).
Chlorohydroquinone	PMID:7515041	InChI=1S/C6H5ClO2/c7-5-3-4(8)1-2-6(5)9/h1-3,8-9H		LinR			Extracted from BioNemo v6.0 (20170227).
Adenosine 5-triphosphate'	PMID:1579469	InChI=1S/C10H16N5O13P3/c11-8-5-9(13-2-12-8)15(3-14-5)10-7(17)6(16)4(26-10)1-25-30(21,22)28-31(23,24)27-29(18,19)20/h2-4,6-7,10,16-17H,1H2,(H,21,22)(H,23,24)(H2,11,12,13)(H2,18,19,20)/t4-,6-,7-,10-/m1/s1		XylR			Extracted from BioNemo v6.0 (20170227).
Adenosine 5-triphosphate'	PMID:1874736	InChI=1S/C10H16N5O13P3/c11-8-5-9(13-2-12-8)15(3-14-5)10-7(17)6(16)4(26-10)1-25-30(21,22)28-31(23,24)27-29(18,19)20/h2-4,6-7,10,16-17H,1H2,(H,21,22)(H,23,24)(H2,11,12,13)(H2,18,19,20)/t4-,6-,7-,10-/m1/s1		XylR			Extracted from BioNemo v6.0 (20170227).
Toluene	PMID:2670929	InChI=1S/C7H8/c1-7-5-3-2-4-6-7/h2-6H,1H3		TodT			Extracted from BioNemo v6.0 (20170227).
Benzene	PMID:15240250	InChI=1S/C6H6/c1-2-4-6-5-3-1/h1-6H		TbuT			Extracted from BioNemo v6.0 (20170227).
2,6-Dichlorohydroquinone(DiCH)	PMID:7515041	InChI=1S/C6H4Cl2O2/c7-4-1-3(9)2-5(8)6(4)10/h1-2,9-10H		LinR			Extracted from BioNemo v6.0 (20170227).
3-chlorobenzoate	PMID:9409145	InChI=1S/C7H5ClO2/c8-6-3-1-2-5(4-6)7(9)10/h1-4H,(H,9,10)/p-1		XylS			Extracted from BioNemo v6.0 (20170227).
p-Cumate	PMID:12634347	InChI=1S/C10H12O2/c1-7(2)8-3-5-9(6-4-8)10(11)12/h3-7H,1-2H3,(H,11,12)/p-1		CymR			Extracted from BioNemo v6.0 (20170227).
cis,cis-Muconate	PMID:9294456	InChI=1S/C6H6O4/c7-5(8)3-1-2-4-6(9)10/h1-4H,(H,7,8)(H,9,10)		CatM			Extracted from BioNemo v6.0 (20170227).
Benzoate	PMID:12032345	InChI=1S/C7H6O2/c8-7(9)6-4-2-1-3-5-6/h1-5H,(H,8,9)/p-1		BenM			Extracted from BioNemo v6.0 (20170227).
cis,cis-Muconate	PMID:9931486	InChI=1S/C6H6O4/c7-5(8)3-1-2-4-6(9)10/h1-4H,(H,7,8)(H,9,10)		OrfR2			Extracted from BioNemo v6.0 (20170227).
o-Methylbenzoate	PMID:12534468	InChI=1S/C8H8O2/c1-6-4-2-3-5-7(6)8(9)10/h2-5H,1H3,(H,9,10)/p-1		XylS			Extracted from BioNemo v6.0 (20170227).
2-Chloro-cis,cis-muconate	PMID:9171413	InChI=1S/C6H5ClO4/c7-4(6(10)11)2-1-3-5(8)9/h1-3H,(H,8,9)(H,10,11)/p-2/b3-1-,4-2+		ClcR			Extracted from BioNemo v6.0 (20170227).
4-nitrotoluene	PMID:2440045	InChI=1S/C7H7NO2/c1-6-2-4-7(5-3-6)8(9)10/h2-5H,1H3		XylR			Extracted from BioNemo v6.0 (20170227).
2,2-dihydroxybiphenyl'	PMID:11114926	InChI=1S/C12H10O2/c13-11-7-3-1-5-9(11)10-6-2-4-8-12(10)14/h1-8,13-14H		HbpR			Extracted from BioNemo v6.0 (20170227).
m-Xylene	PMID:14627825	InChI=1S/C8H10/c1-7-4-3-5-8(2)6-7/h3-6H,1-2H3		XylR			Extracted from BioNemo v6.0 (20170227).
3-(3-hydroxyphenyl)propinoic_acid	PMID:12748194	InChI=1S/C8H8O3/c1-6(9)11-8-4-2-3-7(10)5-8/h2-5,10H,1H3		MhpR			Extracted from BioNemo v6.0 (20170227).
Benzoate	PMID:9409145	InChI=1S/C7H6O2/c8-7(9)6-4-2-1-3-5-6/h1-5H,(H,8,9)/p-1		BenR			Extracted from BioNemo v6.0 (20170227).
3-Hydroxytoluene	PMID:15240250	InChI=1S/C7H8O/c1-6-3-2-4-7(8)5-6/h2-5,8H,1H3		TbuT			Extracted from BioNemo v6.0 (20170227).
p-Cymene	PMID:9821257	InChI=1S/C10H14/c1-8(2)10-6-4-9(3)5-7-10/h4-8H,1-3H3		IpbR			Extracted from BioNemo v6.0 (20170227).
2,4-Dichloro-cis,cis-muconate	PMID:15489427	InChI=1S/C6H4Cl2O4/c7-3(2-5(9)10)1-4(8)6(11)12/h1-2H,(H,9,10)(H,11,12)/p-2/b3-2+,4-1+		TfdR			Extracted from BioNemo v6.0 (20170227).
Benzoate	PMID:12032345	InChI=1S/C7H6O2/c8-7(9)6-4-2-1-3-5-6/h1-5H,(H,8,9)/p-1		BenM			Extracted from BioNemo v6.0 (20170227).
Adenosine 5-triphosphate'	PMID:1874736	InChI=1S/C10H16N5O13P3/c11-8-5-9(13-2-12-8)15(3-14-5)10-7(17)6(16)4(26-10)1-25-30(21,22)28-31(23,24)27-29(18,19)20/h2-4,6-7,10,16-17H,1H2,(H,21,22)(H,23,24)(H2,11,12,13)(H2,18,19,20)/t4-,6-,7-,10-/m1/s1		XylR			Extracted from BioNemo v6.0 (20170227).
2-hydroxydiphenylmethane	PMID:11114926	InChI=1S/C13H12O/c14-13-9-5-4-8-12(13)10-11-6-2-1-3-7-11/h1-9,14H,10H2		HbpR			Extracted from BioNemo v6.0 (20170227).
Adenosine 5-triphosphate'	PMID:14627825	InChI=1S/C10H16N5O13P3/c11-8-5-9(13-2-12-8)15(3-14-5)10-7(17)6(16)4(26-10)1-25-30(21,22)28-31(23,24)27-29(18,19)20/h2-4,6-7,10,16-17H,1H2,(H,21,22)(H,23,24)(H2,11,12,13)(H2,18,19,20)/t4-,6-,7-,10-/m1/s1		XylR			Extracted from BioNemo v6.0 (20170227).
Adenosine 5-triphosphate'	PMID:9343354	InChI=1S/C10H16N5O13P3/c11-8-5-9(13-2-12-8)15(3-14-5)10-7(17)6(16)4(26-10)1-25-30(21,22)28-31(23,24)27-29(18,19)20/h2-4,6-7,10,16-17H,1H2,(H,21,22)(H,23,24)(H2,11,12,13)(H2,18,19,20)/t4-,6-,7-,10-/m1/s1		XylR			Extracted from BioNemo v6.0 (20170227).
4-Hydroxyphenylacetate	PMID:14602920	InChI=1S/C8H8O3/c9-7-3-1-6(2-4-7)5-8(10)11/h1-4,9H,5H2,(H,10,11)		HpaR			Extracted from BioNemo v6.0 (20170227).
Toluene	PMID:8631713	InChI=1S/C7H8/c1-7-5-3-2-4-6-7/h2-6H,1H3		TodT			Extracted from BioNemo v6.0 (20170227).
2-Hydroxytoluene	PMID:10542286	InChI=1S/C7H8O/c1-6-4-2-3-5-7(6)8/h2-5,8H,1H3		DmpR			Extracted from BioNemo v6.0 (20170227).
2-Hydroxytoluene	PMID:11292804	InChI=1S/C7H8O/c1-6-4-2-3-5-7(6)8/h2-5,8H,1H3		DmpR			Extracted from BioNemo v6.0 (20170227).
benzylpropionate	PMID:11114944	InChI=1S/C10H12O2/c1-2-10(11)12-8-9-6-4-3-5-7-9/h3-7H,2,8H2,1H3		AreR			Extracted from BioNemo v6.0 (20170227).
3,4-Dihydroxybenzoate	PMID:12620848	InChI=1S/C7H6O4/c8-5-2-1-4(7(10)11)3-6(5)9/h1-3,8-9H,(H,10,11)		PcaU			Extracted from BioNemo v6.0 (20170227).
3-Methylbenzylalcohol	PMID:2440045	InChI=1S/C8H10O/c1-7-3-2-4-8(5-7)6-9/h2-5,9H,6H2,1H3		XylR			Extracted from BioNemo v6.0 (20170227).
cis,cis-Muconate	PMID:9294456	InChI=1S/C6H6O4/c7-5(8)3-1-2-4-6(9)10/h1-4H,(H,7,8)(H,9,10)		BenM			Extracted from BioNemo v6.0 (20170227).
4-nitrotoluene	PMID:9343354	InChI=1S/C7H7NO2/c1-6-2-4-7(5-3-6)8(9)10/h2-5H,1H3		XylR			Extracted from BioNemo v6.0 (20170227).
2-nitrotoluene	PMID:1579469	InChI=1S/C7H7NO2/c1-6-4-2-3-5-7(6)8(9)10/h2-5H,1H3		XylR			Extracted from BioNemo v6.0 (20170227).
3-hydroxyphenylacetate	PMID:14602920	InChI=1S/C8H8O3/c9-7-3-1-2-6(4-7)5-8(10)11/h1-4,9H,5H2,(H,10,11)		HpaR			Extracted from BioNemo v6.0 (20170227).
Benzoate	PMID:9409145	InChI=1S/C7H6O2/c8-7(9)6-4-2-1-3-5-6/h1-5H,(H,8,9)/p-1		XylS			Extracted from BioNemo v6.0 (20170227).
2,3-dimethylbenzoate	PMID:1579469	InChI=1S/C9H10O2/c1-6-4-3-5-8(7(6)2)9(10)11/h3-5H,1-2H3,(H,10,11)/p-1		XylS			Extracted from BioNemo v6.0 (20170227).
cis,cis-Muconate	PMID:9573187	InChI=1S/C6H6O4/c7-5(8)3-1-2-4-6(9)10/h1-4H,(H,7,8)(H,9,10)		CatR			Extracted from BioNemo v6.0 (20170227).
3-Hydroxytoluene	PMID:8596453	InChI=1S/C7H8O/c1-6-3-2-4-7(8)5-6/h2-5,8H,1H3		MopR			Extracted from BioNemo v6.0 (20170227).
2,4-Dichloro-cis,cis-muconate	PMID:10713456	InChI=1S/C6H4Cl2O4/c7-3(2-5(9)10)1-4(8)6(11)12/h1-2H,(H,9,10)(H,11,12)/p-2/b3-2+,4-1+		TfdR			Extracted from BioNemo v6.0 (20170227).
3-bromobenzoate	PMID:9890992	InChI=1S/C7H5BrO2/c8-6-3-1-2-5(4-6)7(9)10/h1-4H,(H,9,10)/p-1		XylS			Extracted from BioNemo v6.0 (20170227).
Adenosine 5-triphosphate'	PMID:12534468	InChI=1S/C10H16N5O13P3/c11-8-5-9(13-2-12-8)15(3-14-5)10-7(17)6(16)4(26-10)1-25-30(21,22)28-31(23,24)27-29(18,19)20/h2-4,6-7,10,16-17H,1H2,(H,21,22)(H,23,24)(H2,11,12,13)(H2,18,19,20)/t4-,6-,7-,10-/m1/s1		XylR			Extracted from BioNemo v6.0 (20170227).
Biphenyl	PMID:9098081	InChI=1S/C12H10/c1-3-7-11(8-4-1)12-9-5-2-6-10-12/h1-10H		BpdT			Extracted from BioNemo v6.0 (20170227).
Benzoate	PMID:12534468	InChI=1S/C7H6O2/c8-7(9)6-4-2-1-3-5-6/h1-5H,(H,8,9)/p-1		XylS			Extracted from BioNemo v6.0 (20170227).
Phenol	PMID:10542286	InChI=1S/C6H6O/c7-6-4-2-1-3-5-6/h1-5,7H		DmpR			Extracted from BioNemo v6.0 (20170227).
Phenylacetate	PMID:8550403	InChI=1S/C8H8O2/c9-8(10)6-7-4-2-1-3-5-7/h1-5H,6H2,(H,9,10)		HpaA			Extracted from BioNemo v6.0 (20170227).
2-iodobenzoate	PMID:11179677	InChI=1S/C7H5IO2/c8-6-4-2-1-3-5(6)7(9)10/h1-4H,(H,9,10)/p-1		CbdS			Extracted from BioNemo v6.0 (20170227).
3-chlorobenzoate	PMID:11368916	InChI=1S/C7H5ClO2/c8-6-3-1-2-5(4-6)7(9)10/h1-4H,(H,9,10)/p-1		TfdT			Extracted from BioNemo v6.0 (20170227).
3-Methylbenzylalcohol	PMID:9343354	InChI=1S/C8H10O/c1-7-3-2-4-8(5-7)6-9/h2-5,9H,6H2,1H3		XylR			Extracted from BioNemo v6.0 (20170227).
2,5-Dichlorohydroquinone	PMID:15060023	InChI=1S/C6H4Cl2O2/c7-3-1-5(9)4(8)2-6(3)10/h1-2,9-10H		LinR			Extracted from BioNemo v6.0 (20170227).
p-Xylene	PMID:9343354	InChI=1S/C8H10/c1-7-3-5-8(2)6-4-7/h3-6H,1-2H3		XylR			Extracted from BioNemo v6.0 (20170227).
3,4-Dihydroxybenzoate	PMID:11390692	InChI=1S/C7H6O4/c8-5-2-1-4(7(10)11)3-6(5)9/h1-3,8-9H,(H,10,11)		PobC			Extracted from BioNemo v6.0 (20170227).
p-Cumate	PMID:9150211	InChI=1S/C10H12O2/c1-7(2)8-3-5-9(6-4-8)10(11)12/h3-7H,1-2H3,(H,11,12)/p-1		CymR			Extracted from BioNemo v6.0 (20170227).
Adenosine 5-triphosphate'	PMID:1874736	InChI=1S/C10H16N5O13P3/c11-8-5-9(13-2-12-8)15(3-14-5)10-7(17)6(16)4(26-10)1-25-30(21,22)28-31(23,24)27-29(18,19)20/h2-4,6-7,10,16-17H,1H2,(H,21,22)(H,23,24)(H2,11,12,13)(H2,18,19,20)/t4-,6-,7-,10-/m1/s1		XylR			Extracted from BioNemo v6.0 (20170227).
Phenol	PMID:12081966	InChI=1S/C6H6O/c7-6-4-2-1-3-5-6/h1-5,7H		PhcR			Extracted from BioNemo v6.0 (20170227).
Toluene	PMID:9343354	InChI=1S/C7H8/c1-7-5-3-2-4-6-7/h2-6H,1H3		XylR			Extracted from BioNemo v6.0 (20170227).
Benzoate	PMID:9294456	InChI=1S/C7H6O2/c8-7(9)6-4-2-1-3-5-6/h1-5H,(H,8,9)/p-1		BenM			Extracted from BioNemo v6.0 (20170227).
o-Methylbenzoate	PMID:8636038	InChI=1S/C8H8O2/c1-6-4-2-3-5-7(6)8(9)10/h2-5H,1H3,(H,9,10)/p-1		XylS			Extracted from BioNemo v6.0 (20170227).
Adenosine 5-triphosphate'	PMID:14627825	InChI=1S/C10H16N5O13P3/c11-8-5-9(13-2-12-8)15(3-14-5)10-7(17)6(16)4(26-10)1-25-30(21,22)28-31(23,24)27-29(18,19)20/h2-4,6-7,10,16-17H,1H2,(H,21,22)(H,23,24)(H2,11,12,13)(H2,18,19,20)/t4-,6-,7-,10-/m1/s1		XylR			Extracted from BioNemo v6.0 (20170227).
m-Methylbenzoate	PMID:12534468	InChI=1S/C8H8O2/c1-6-3-2-4-7(5-6)8(9)10/h2-5H,1H3,(H,9,10)/p-1		XylS			Extracted from BioNemo v6.0 (20170227).
4-Hydroxybenzoate	PMID:11390692	InChI=1S/C7H6O3/c8-6-3-1-5(2-4-6)7(9)10/h1-4,8H,(H,9,10)/p-1		PobC			Extracted from BioNemo v6.0 (20170227).
3,4-dimethylbenzoate	PMID:9343354	InChI=1S/C9H10O2/c1-6-3-4-8(9(10)11)5-7(6)2/h3-5H,1-2H3,(H,10,11)/p-1		XylS			Extracted from BioNemo v6.0 (20170227).
3-(3-hydroxyphenyl)propinoic_acid	PMID:8752345	InChI=1S/C8H8O3/c1-6(9)11-8-4-2-3-7(10)5-8/h2-5,10H,1H3		MhpR			Extracted from BioNemo v6.0 (20170227).
m-Xylene	PMID:2440045	InChI=1S/C8H10/c1-7-4-3-5-8(2)6-7/h3-6H,1-2H3		XylR			Extracted from BioNemo v6.0 (20170227).
3,4-dimethylphenol	PMID:10542286	InChI=1S/C8H10O/c1-6-3-4-8(9)5-7(6)2/h3-5,9H,1-2H3		DmpR			Extracted from BioNemo v6.0 (20170227).
3,4-Dihydroxybenzoate	PMID:9409145	InChI=1S/C7H6O4/c8-5-2-1-4(7(10)11)3-6(5)9/h1-3,8-9H,(H,10,11)		PobC			Extracted from BioNemo v6.0 (20170227).
3-chlorophenol	PMID:9023219	InChI=1S/C6H5ClO/c7-5-2-1-3-6(8)4-5/h1-4,8H		MopR			Extracted from BioNemo v6.0 (20170227).
2-hydroxymuconic-semialdehyde	PMID:10878134	InChI=1S/C6H6O4/c7-4-2-1-3-5(8)6(9)10/h1-4,7H,(H,9,10)/b3-1+,4-2+		AphT			Extracted from BioNemo v6.0 (20170227).
2-Chlorobenzoate	PMID:9343354	InChI=1S/C7H5ClO2/c8-6-4-2-1-3-5(6)7(9)10/h1-4H,(H,9,10)/p-1		XylS			Extracted from BioNemo v6.0 (20170227).
cis,cis-Muconate	PMID:14762017	InChI=1S/C6H6O4/c7-5(8)3-1-2-4-6(9)10/h1-4H,(H,7,8)(H,9,10)		BenM			Extracted from BioNemo v6.0 (20170227).
Styrene	PMID:12670500	InChI=1S/C8H8/c1-2-8-6-4-3-5-7-8/h2-7H,1H2		StyR			Extracted from BioNemo v6.0 (20170227).
Naphthalene	PMID:9409145	InChI=1S/C10H8/c1-2-6-10-8-4-3-7-9(10)5-1/h1-8H		IpbR			Extracted from BioNemo v6.0 (20170227).
m-amino-nitrotoluene	PMID:12534468	InChI=1S/C7H10N2/c1-5-2-3-6(8)4-7(5)9/h2-4H,8-9H2,1H3		XylR			Extracted from BioNemo v6.0 (20170227).
2-Hydroxytoluene	PMID:11425758	InChI=1S/C7H8O/c1-6-4-2-3-5-7(6)8/h2-5,8H,1H3		TouR			Extracted from BioNemo v6.0 (20170227).
Salicylate	PMID:12813084	InChI=1S/C7H6O3/c8-6-4-2-1-3-5(6)7(9)10/h1-4,8H,(H,9,10)		NtdR			Extracted from BioNemo v6.0 (20170227).
phenylacetyl-CoA	PMID:9748275	InChI=1S/C29H42N7O17P3S/c1-29(2,24(40)27(41)32-9-8-19(37)31-10-11-57-20(38)12-17-6-4-3-5-7-17)14-50-56(47,48)53-55(45,46)49-13-18-23(52-54(42,43)44)22(39)28(51-18)36-16-35-21-25(30)33-15-34-26(21)36/h3-7,15-16,18,22-24,28,39-40H,8-14H2,1-2H3,(H,31,37)(H,32,41)(H,45,46)(H,47,48)(H2,30,33,34)(H2,42,43,44)/t18-,22-,23-,24+,28-/m1/s1		PaaX			Extracted from BioNemo v6.0 (20170227).
4-hydroxybenzylacetate	PMID:11114944	InChI=1S/C9H10O3/c10-8-4-1-7(2-5-8)3-6-9(11)12/h1-2,4-5,10H,3,6H2,(H,11,12)/p-1		AreR			Extracted from BioNemo v6.0 (20170227).
Phenol	PMID:8449869	InChI=1S/C6H6O/c7-6-4-2-1-3-5-6/h1-5,7H		DmpR			Extracted from BioNemo v6.0 (20170227).
2-Hydroxytoluene	PMID:9520267	InChI=1S/C7H8O/c1-6-4-2-3-5-7(6)8/h2-5,8H,1H3		MopR			Extracted from BioNemo v6.0 (20170227).
3-bromobenzoate	PMID:2440045	InChI=1S/C7H5BrO2/c8-6-3-1-2-5(4-6)7(9)10/h1-4H,(H,9,10)/p-1		XylS			Extracted from BioNemo v6.0 (20170227).
Benzoate	PMID:14762017	InChI=1S/C7H6O2/c8-7(9)6-4-2-1-3-5-6/h1-5H,(H,8,9)/p-1		BenM			Extracted from BioNemo v6.0 (20170227).
Adenosine 5-triphosphate'	PMID:12534468	InChI=1S/C10H16N5O13P3/c11-8-5-9(13-2-12-8)15(3-14-5)10-7(17)6(16)4(26-10)1-25-30(21,22)28-31(23,24)27-29(18,19)20/h2-4,6-7,10,16-17H,1H2,(H,21,22)(H,23,24)(H2,11,12,13)(H2,18,19,20)/t4-,6-,7-,10-/m1/s1		XylR			Extracted from BioNemo v6.0 (20170227).
Benzoate	PMID:11932465	InChI=1S/C7H6O2/c8-7(9)6-4-2-1-3-5-6/h1-5H,(H,8,9)/p-1		BenM			Extracted from BioNemo v6.0 (20170227).
Benzoate	PMID:8636038	InChI=1S/C7H6O2/c8-7(9)6-4-2-1-3-5-6/h1-5H,(H,8,9)/p-1		XylS			Extracted from BioNemo v6.0 (20170227).
2-Chlorobenzoate	PMID:9890992	InChI=1S/C7H5ClO2/c8-6-4-2-1-3-5(6)7(9)10/h1-4H,(H,9,10)/p-1		XylS			Extracted from BioNemo v6.0 (20170227).
2-Amino-4,6-dinitrotoluene	PMID:12813084	InChI=1S/C7H7N3O4/c1-4-6(8)2-5(9(11)12)3-7(4)10(13)14/h2-3H,8H2,1H3		NtdR			Extracted from BioNemo v6.0 (20170227).
3-Hydroxytoluene	PMID:11743715	InChI=1S/C7H8O/c1-6-3-2-4-7(8)5-6/h2-5,8H,1H3		DmpR			Extracted from BioNemo v6.0 (20170227).
3-bromobenzoate	PMID:8636038	InChI=1S/C7H5BrO2/c8-6-3-1-2-5(4-6)7(9)10/h1-4H,(H,9,10)/p-1		XylS			Extracted from BioNemo v6.0 (20170227).
4-nitrotoluene	PMID:12534468	InChI=1S/C7H7NO2/c1-6-2-4-7(5-3-6)8(9)10/h2-5H,1H3		XylR			Extracted from BioNemo v6.0 (20170227).
3-Hydroxytoluene	PMID:9758777	InChI=1S/C7H8O/c1-6-3-2-4-7(8)5-6/h2-5,8H,1H3		TouR			Extracted from BioNemo v6.0 (20170227).
Toluene	PMID:10333523	InChI=1S/C7H8/c1-7-5-3-2-4-6-7/h2-6H,1H3		TodST			Extracted from BioNemo v6.0 (20170227).
2,3-dimethylbenzoate	PMID:12534468	InChI=1S/C9H10O2/c1-6-4-3-5-8(7(6)2)9(10)11/h3-5H,1-2H3,(H,10,11)/p-1		XylS			Extracted from BioNemo v6.0 (20170227).
cis,cis-Muconate	PMID:7814330	InChI=1S/C6H6O4/c7-5(8)3-1-2-4-6(9)10/h1-4H,(H,7,8)(H,9,10)		CatR			Extracted from BioNemo v6.0 (20170227).
Vanillate	PMID:10828402	InChI=1S/C8H8O4/c1-12-7-4-5(8(10)11)2-3-6(7)9/h2-4,9H,1H3,(H,10,11)		VanR			Extracted from BioNemo v6.0 (20170227).
Salicylate	PMID:10197990	InChI=1S/C7H6O3/c8-6-4-2-1-3-5(6)7(9)10/h1-4,8H,(H,9,10)		NahR			Extracted from BioNemo v6.0 (20170227).
Adenosine 5-triphosphate'	PMID:14627825	InChI=1S/C10H16N5O13P3/c11-8-5-9(13-2-12-8)15(3-14-5)10-7(17)6(16)4(26-10)1-25-30(21,22)28-31(23,24)27-29(18,19)20/h2-4,6-7,10,16-17H,1H2,(H,21,22)(H,23,24)(H2,11,12,13)(H2,18,19,20)/t4-,6-,7-,10-/m1/s1		XylR			Extracted from BioNemo v6.0 (20170227).
3-bromobenzoate	PMID:9343354	InChI=1S/C7H5BrO2/c8-6-3-1-2-5(4-6)7(9)10/h1-4H,(H,9,10)/p-1		XylS			Extracted from BioNemo v6.0 (20170227).
cis,cis-Muconate	PMID:1447146	InChI=1S/C6H6O4/c7-5(8)3-1-2-4-6(9)10/h1-4H,(H,7,8)(H,9,10)		CatR			Extracted from BioNemo v6.0 (20170227).
Adenosine 5-triphosphate'	PMID:2440045	InChI=1S/C10H16N5O13P3/c11-8-5-9(13-2-12-8)15(3-14-5)10-7(17)6(16)4(26-10)1-25-30(21,22)28-31(23,24)27-29(18,19)20/h2-4,6-7,10,16-17H,1H2,(H,21,22)(H,23,24)(H2,11,12,13)(H2,18,19,20)/t4-,6-,7-,10-/m1/s1		XylR			Extracted from BioNemo v6.0 (20170227).
Styrene	PMID:12670500	InChI=1S/C8H8/c1-2-8-6-4-3-5-7-8/h2-7H,1H2		StySR			Extracted from BioNemo v6.0 (20170227).
3,4-dimethylphenol	PMID:11425758	InChI=1S/C8H10O/c1-6-3-4-8(9)5-7(6)2/h3-5,9H,1-2H3		TouR			Extracted from BioNemo v6.0 (20170227).
2,4-dimethylphenol	PMID:10473416	InChI=1S/C8H10O/c1-6-3-4-8(9)7(2)5-6/h3-5,9H,1-2H3		TouR			Extracted from BioNemo v6.0 (20170227).
2,4-Dichloro-cis,cis-muconate	PMID:10411755	InChI=1S/C6H4Cl2O4/c7-3(2-5(9)10)1-4(8)6(11)12/h1-2H,(H,9,10)(H,11,12)/p-2/b3-2+,4-1+		TfdR			Extracted from BioNemo v6.0 (20170227).
3-Oxoadipate	PMID:10231483	InChI=1S/C6H8O5/c7-4(3-6(10)11)1-2-5(8)9/h1-3H2,(H,8,9)(H,10,11)/p-2		PcaR			Extracted from BioNemo v6.0 (20170227).
4-Hydroxytoluene	PMID:11743715	InChI=1S/C7H8O/c1-6-2-4-7(8)5-3-6/h2-5,8H,1H3		DmpR			Extracted from BioNemo v6.0 (20170227).
2-nitrotoluene	PMID:1874736	InChI=1S/C7H7NO2/c1-6-4-2-3-5-7(6)8(9)10/h2-5H,1H3		XylR			Extracted from BioNemo v6.0 (20170227).
2-Hydroxy-6-oxo-6-phenylhexa-2,4-dienoate	PMID:11459836	InChI=1S/C12H10O4/c13-10(9-5-2-1-3-6-9)7-4-8-11(14)12(15)16/h1-8,13H,(H,15,16)/p-1		BphS			Extracted from BioNemo v6.0 (20170227).
o-Methylbenzoate	PMID:9890992	InChI=1S/C8H8O2/c1-6-4-2-3-5-7(6)8(9)10/h2-5H,1H3,(H,9,10)/p-1		XylS			Extracted from BioNemo v6.0 (20170227).
2,4-Dichloro-cis,cis-muconate	PMID:7601858	InChI=1S/C6H4Cl2O4/c7-3(2-5(9)10)1-4(8)6(11)12/h1-2H,(H,9,10)(H,11,12)/p-2/b3-2+,4-1+		TfdR			Extracted from BioNemo v6.0 (20170227).
Adenosine 5-triphosphate'	PMID:12534468	InChI=1S/C10H16N5O13P3/c11-8-5-9(13-2-12-8)15(3-14-5)10-7(17)6(16)4(26-10)1-25-30(21,22)28-31(23,24)27-29(18,19)20/h2-4,6-7,10,16-17H,1H2,(H,21,22)(H,23,24)(H2,11,12,13)(H2,18,19,20)/t4-,6-,7-,10-/m1/s1		XylR			Extracted from BioNemo v6.0 (20170227).
Adenosine 5-triphosphate'	PMID:9343354	InChI=1S/C10H16N5O13P3/c11-8-5-9(13-2-12-8)15(3-14-5)10-7(17)6(16)4(26-10)1-25-30(21,22)28-31(23,24)27-29(18,19)20/h2-4,6-7,10,16-17H,1H2,(H,21,22)(H,23,24)(H2,11,12,13)(H2,18,19,20)/t4-,6-,7-,10-/m1/s1		XylR			Extracted from BioNemo v6.0 (20170227).
Toluene	PMID:2440045	InChI=1S/C7H8/c1-7-5-3-2-4-6-7/h2-6H,1H3		XylR			Extracted from BioNemo v6.0 (20170227).
Adenosine 5-triphosphate'	PMID:2440045	InChI=1S/C10H16N5O13P3/c11-8-5-9(13-2-12-8)15(3-14-5)10-7(17)6(16)4(26-10)1-25-30(21,22)28-31(23,24)27-29(18,19)20/h2-4,6-7,10,16-17H,1H2,(H,21,22)(H,23,24)(H2,11,12,13)(H2,18,19,20)/t4-,6-,7-,10-/m1/s1		XylR			Extracted from BioNemo v6.0 (20170227).
4-Hydroxytoluene	PMID:10542286	InChI=1S/C7H8O/c1-6-2-4-7(8)5-3-6/h2-5,8H,1H3		DmpR			Extracted from BioNemo v6.0 (20170227).
2-Hydroxybiphenyl	PMID:10629187	InChI=1S/C12H10O/c13-12-9-5-4-8-11(12)10-6-2-1-3-7-10/h1-9,13H		HbpR			Extracted from BioNemo v6.0 (20170227).
cis,cis-Muconate	PMID:11758902	InChI=1S/C6H6O4/c7-5(8)3-1-2-4-6(9)10/h1-4H,(H,7,8)(H,9,10)		OrfR1			Extracted from BioNemo v6.0 (20170227).
m-Methylbenzoate	PMID:3022293	InChI=1S/C8H8O2/c1-6-3-2-4-7(5-6)8(9)10/h2-5H,1H3,(H,9,10)/p-1		XylS			Extracted from BioNemo v6.0 (20170227).
3-Oxoadipate	PMID:7961399	InChI=1S/C6H8O5/c7-4(3-6(10)11)1-2-5(8)9/h1-3H2,(H,8,9)(H,10,11)/p-2		PcaR			Extracted from BioNemo v6.0 (20170227).
2-nitrotoluene	PMID:14627825	InChI=1S/C7H7NO2/c1-6-4-2-3-5-7(6)8(9)10/h2-5H,1H3		XylR			Extracted from BioNemo v6.0 (20170227).
2-hydroxybenzylacetate	PMID:11114944	InChI=1S/C9H10O3/c10-8-4-2-1-3-7(8)5-6-9(11)12/h1-4,10H,5-6H2,(H,11,12)/p-1		AreR			Extracted from BioNemo v6.0 (20170227).
2-bromobenzoate	PMID:11179677	InChI=1S/C7H5BrO2/c8-6-4-2-1-3-5(6)7(9)10/h1-4H,(H,9,10)/p-1		CbdS			Extracted from BioNemo v6.0 (20170227).
2-iodobenzoate	PMID:9409145	InChI=1S/C7H5IO2/c8-6-4-2-1-3-5(6)7(9)10/h1-4H,(H,9,10)/p-1		CbdS			Extracted from BioNemo v6.0 (20170227).
Styrene	PMID:12437214	InChI=1S/C8H8/c1-2-8-6-4-3-5-7-8/h2-7H,1H2		StySR			Extracted from BioNemo v6.0 (20170227).
3,4-Dihydroxyphenylacetate	PMID:8384293	InChI=1S/C8H8O4/c9-6-2-1-5(3-7(6)10)4-8(11)12/h1-3,9-10H,4H2,(H,11,12)		HpaR			Extracted from BioNemo v6.0 (20170227).
2,4-Dichlorophenoxyaceticacid	PMID:11751829	InChI=1S/C8H6Cl2O3/c9-5-1-2-7(6(10)3-5)13-4-8(11)12/h1-3H,4H2,(H,11,12)		CadR			Extracted from BioNemo v6.0 (20170227).
3-chlorophenol	PMID:9520267	InChI=1S/C6H5ClO/c7-5-2-1-3-6(8)4-5/h1-4,8H		MopR			Extracted from BioNemo v6.0 (20170227).
3-chlorophenol	PMID:8596453	InChI=1S/C6H5ClO/c7-5-2-1-3-6(8)4-5/h1-4,8H		MopR			Extracted from BioNemo v6.0 (20170227).
Toluene	PMID:14627825	InChI=1S/C7H8/c1-7-5-3-2-4-6-7/h2-6H,1H3		XylR			Extracted from BioNemo v6.0 (20170227).
Benzoate	PMID:11092867	InChI=1S/C7H6O2/c8-7(9)6-4-2-1-3-5-6/h1-5H,(H,8,9)/p-1		BenM			Extracted from BioNemo v6.0 (20170227).
2-bromobenzoate	PMID:9409145	InChI=1S/C7H5BrO2/c8-6-4-2-1-3-5(6)7(9)10/h1-4H,(H,9,10)/p-1		CbdS			Extracted from BioNemo v6.0 (20170227).
3-Methylbenzylalcohol	PMID:12534468	InChI=1S/C8H10O/c1-7-3-2-4-8(5-7)6-9/h2-5,9H,6H2,1H3		XylR			Extracted from BioNemo v6.0 (20170227).
m-Methylbenzoate	PMID:2440045	InChI=1S/C8H8O2/c1-6-3-2-4-7(5-6)8(9)10/h2-5H,1H3,(H,9,10)/p-1		XylS			Extracted from BioNemo v6.0 (20170227).
cis,cis-Muconate	PMID:9079907	InChI=1S/C6H6O4/c7-5(8)3-1-2-4-6(9)10/h1-4H,(H,7,8)(H,9,10)		CatR			Extracted from BioNemo v6.0 (20170227).
2,3-dimethylphenol	PMID:11425758	InChI=1S/C8H10O/c1-6-4-3-5-8(9)7(6)2/h3-5,9H,1-2H3		TouR			Extracted from BioNemo v6.0 (20170227).
p-Xylene	PMID:1579469	InChI=1S/C8H10/c1-7-3-5-8(2)6-4-7/h3-6H,1-2H3		XylR			Extracted from BioNemo v6.0 (20170227).
3,4-dimethylphenol	PMID:9758777	InChI=1S/C8H10O/c1-6-3-4-8(9)5-7(6)2/h3-5,9H,1-2H3		TouR			Extracted from BioNemo v6.0 (20170227).
Adenosine 5-triphosphate'	PMID:12534468	InChI=1S/C10H16N5O13P3/c11-8-5-9(13-2-12-8)15(3-14-5)10-7(17)6(16)4(26-10)1-25-30(21,22)28-31(23,24)27-29(18,19)20/h2-4,6-7,10,16-17H,1H2,(H,21,22)(H,23,24)(H2,11,12,13)(H2,18,19,20)/t4-,6-,7-,10-/m1/s1		XylR			Extracted from BioNemo v6.0 (20170227).
2,4-Dichloro-cis,cis-muconate	PMID:2185214	InChI=1S/C6H4Cl2O4/c7-3(2-5(9)10)1-4(8)6(11)12/h1-2H,(H,9,10)(H,11,12)/p-2/b3-2+,4-1+		TfdR			Extracted from BioNemo v6.0 (20170227).
2,3-dimethylbenzoate	PMID:3022293	InChI=1S/C9H10O2/c1-6-4-3-5-8(7(6)2)9(10)11/h3-5H,1-2H3,(H,10,11)/p-1		XylS			Extracted from BioNemo v6.0 (20170227).
Naphthalene	PMID:9821257	InChI=1S/C10H8/c1-2-6-10-8-4-3-7-9(10)5-1/h1-8H		IpbR			Extracted from BioNemo v6.0 (20170227).
2-Chlorobenzoate	PMID:3022293	InChI=1S/C7H5ClO2/c8-6-4-2-1-3-5(6)7(9)10/h1-4H,(H,9,10)/p-1		XylS			Extracted from BioNemo v6.0 (20170227).
Benzoate	PMID:10231483	InChI=1S/C7H6O2/c8-7(9)6-4-2-1-3-5-6/h1-5H,(H,8,9)/p-1		PcaR			Extracted from BioNemo v6.0 (20170227).
4-Hydroxytoluene	PMID:11425758	InChI=1S/C7H8O/c1-6-2-4-7(8)5-3-6/h2-5,8H,1H3		TouR			Extracted from BioNemo v6.0 (20170227).
Aniline	PMID:8990291	InChI=1S/C6H7N/c7-6-4-2-1-3-5-6/h1-5H,7H2		TdnR			Extracted from BioNemo v6.0 (20170227).
4-Hydroxyphenylacetate	PMID:8384293	InChI=1S/C8H8O3/c9-7-3-1-6(2-4-7)5-8(10)11/h1-4,9H,5H2,(H,10,11)		HpaR			Extracted from BioNemo v6.0 (20170227).
2,2-dihydroxybiphenyl'	PMID:10629187	InChI=1S/C12H10O2/c13-11-7-3-1-5-9(11)10-6-2-4-8-12(10)14/h1-8,13-14H		HbpR			Extracted from BioNemo v6.0 (20170227).
3-chlorobenzoate	PMID:1579469	InChI=1S/C7H5ClO2/c8-6-3-1-2-5(4-6)7(9)10/h1-4H,(H,9,10)/p-1		XylS			Extracted from BioNemo v6.0 (20170227).
Benzoate	PMID:8083169	InChI=1S/C7H6O2/c8-7(9)6-4-2-1-3-5-6/h1-5H,(H,8,9)/p-1		PcaR			Extracted from BioNemo v6.0 (20170227).
Benzoate	PMID:9573203	InChI=1S/C7H6O2/c8-7(9)6-4-2-1-3-5-6/h1-5H,(H,8,9)/p-1		BenM			Extracted from BioNemo v6.0 (20170227).
2-Hydroxytoluene	PMID:8596453	InChI=1S/C7H8O/c1-6-4-2-3-5-7(6)8/h2-5,8H,1H3		MopR			Extracted from BioNemo v6.0 (20170227).
Styrene	PMID:9495743	InChI=1S/C8H8/c1-2-8-6-4-3-5-7-8/h2-7H,1H2		StySR			Extracted from BioNemo v6.0 (20170227).
Adenosine 5-triphosphate'	PMID:2440045	InChI=1S/C10H16N5O13P3/c11-8-5-9(13-2-12-8)15(3-14-5)10-7(17)6(16)4(26-10)1-25-30(21,22)28-31(23,24)27-29(18,19)20/h2-4,6-7,10,16-17H,1H2,(H,21,22)(H,23,24)(H2,11,12,13)(H2,18,19,20)/t4-,6-,7-,10-/m1/s1		XylR			Extracted from BioNemo v6.0 (20170227).
Salicylate	PMID:2703465	InChI=1S/C7H6O3/c8-6-4-2-1-3-5(6)7(9)10/h1-4,8H,(H,9,10)		NahR			Extracted from BioNemo v6.0 (20170227).
Phenylacetate	PMID:9409145	InChI=1S/C8H8O2/c9-8(10)6-7-4-2-1-3-5-7/h1-5H,6H2,(H,9,10)		HpaA			Extracted from BioNemo v6.0 (20170227).
4-Hydroxyphenylacetate	PMID:9126350	InChI=1S/C8H8O3/c9-7-3-1-6(2-4-7)5-8(10)11/h1-4,9H,5H2,(H,10,11)		HpaA			Extracted from BioNemo v6.0 (20170227).
2-Hydroxytoluene	PMID:7883704	InChI=1S/C7H8O/c1-6-4-2-3-5-7(6)8/h2-5,8H,1H3		PhhR			Extracted from BioNemo v6.0 (20170227).
cis,cis-Muconate	PMID:9573203	InChI=1S/C6H6O4/c7-5(8)3-1-2-4-6(9)10/h1-4H,(H,7,8)(H,9,10)		BenM			Extracted from BioNemo v6.0 (20170227).
Adenosine 5-triphosphate'	PMID:9343354	InChI=1S/C10H16N5O13P3/c11-8-5-9(13-2-12-8)15(3-14-5)10-7(17)6(16)4(26-10)1-25-30(21,22)28-31(23,24)27-29(18,19)20/h2-4,6-7,10,16-17H,1H2,(H,21,22)(H,23,24)(H2,11,12,13)(H2,18,19,20)/t4-,6-,7-,10-/m1/s1		XylR			Extracted from BioNemo v6.0 (20170227).
hydroxycinnamoyl-CoA	PMID:12514037	InChI=1S/C30H42N7O18P3S/c1-30(2,24(41)27(42)33-9-8-20(39)32-10-11-59-29(43)18(38)12-17-6-4-3-5-7-17)14-52-58(49,50)55-57(47,48)51-13-19-23(54-56(44,45)46)22(40)28(53-19)37-16-36-21-25(31)34-15-35-26(21)37/h3-7,12,15-16,19,22-24,28,38,40-41H,8-11,13-14H2,1-2H3,(H,32,39)(H,33,42)(H,47,48)(H,49,50)(H2,31,34,35)(H2,44,45,46)/b18-12-/t19-,22-,23-,24+,28-/m1/s1		HcaR			Extracted from BioNemo v6.0 (20170227).
3-Hydroxytoluene	PMID:8892837	InChI=1S/C7H8O/c1-6-3-2-4-7(8)5-6/h2-5,8H,1H3		TbuT			Extracted from BioNemo v6.0 (20170227).
p-Cumate	PMID:11160798	InChI=1S/C10H12O2/c1-7(2)8-3-5-9(6-4-8)10(11)12/h3-7H,1-2H3,(H,11,12)/p-1		CymR			Extracted from BioNemo v6.0 (20170227).
Toluene	PMID:15240250	InChI=1S/C7H8/c1-7-5-3-2-4-6-7/h2-6H,1H3		TbuT			Extracted from BioNemo v6.0 (20170227).
Adenosine 5-triphosphate'	PMID:1874736	InChI=1S/C10H16N5O13P3/c11-8-5-9(13-2-12-8)15(3-14-5)10-7(17)6(16)4(26-10)1-25-30(21,22)28-31(23,24)27-29(18,19)20/h2-4,6-7,10,16-17H,1H2,(H,21,22)(H,23,24)(H2,11,12,13)(H2,18,19,20)/t4-,6-,7-,10-/m1/s1		XylR			Extracted from BioNemo v6.0 (20170227).
3-Hydroxytoluene	PMID:11179226	InChI=1S/C7H8O/c1-6-3-2-4-7(8)5-6/h2-5,8H,1H3		DmpR			Extracted from BioNemo v6.0 (20170227).
2-Hydroxybiphenyl	PMID:11114926	InChI=1S/C12H10O/c13-12-9-5-4-8-11(12)10-6-2-1-3-7-10/h1-9,13H		HbpR			Extracted from BioNemo v6.0 (20170227).
cis,cis-Muconate	PMID:14646193	InChI=1S/C6H6O4/c7-5(8)3-1-2-4-6(9)10/h1-4H,(H,7,8)(H,9,10)		OrfR1			Extracted from BioNemo v6.0 (20170227).
4-nitrotoluene	PMID:12813084	InChI=1S/C7H7NO2/c1-6-2-4-7(5-3-6)8(9)10/h2-5H,1H3		NtdR			Extracted from BioNemo v6.0 (20170227).
3,4-dichlorobenzoate	PMID:12534468	InChI=1S/C7H4Cl2O2/c8-5-2-1-4(7(10)11)3-6(5)9/h1-3H,(H,10,11)/p-1		XylS			Extracted from BioNemo v6.0 (20170227).
3-hydroxyphenylacetate	PMID:8077235	InChI=1S/C8H8O3/c9-7-3-1-2-6(4-7)5-8(10)11/h1-4,9H,5H2,(H,10,11)		HpaA			Extracted from BioNemo v6.0 (20170227).
p-Xylene	PMID:2440045	InChI=1S/C8H10/c1-7-3-5-8(2)6-4-7/h3-6H,1-2H3		XylR			Extracted from BioNemo v6.0 (20170227).
3,4-dimethylbenzoate	PMID:2440045	InChI=1S/C9H10O2/c1-6-3-4-8(9(10)11)5-7(6)2/h3-5H,1-2H3,(H,10,11)/p-1		XylS			Extracted from BioNemo v6.0 (20170227).
Adenosine 5-triphosphate'	PMID:14627825	InChI=1S/C10H16N5O13P3/c11-8-5-9(13-2-12-8)15(3-14-5)10-7(17)6(16)4(26-10)1-25-30(21,22)28-31(23,24)27-29(18,19)20/h2-4,6-7,10,16-17H,1H2,(H,21,22)(H,23,24)(H2,11,12,13)(H2,18,19,20)/t4-,6-,7-,10-/m1/s1		XylR			Extracted from BioNemo v6.0 (20170227).
ghost_inducer	PMID:9695910			PoxR			Extracted from BioNemo v6.0 (20170227).
Toluene	PMID:12634347	InChI=1S/C7H8/c1-7-5-3-2-4-6-7/h2-6H,1H3		TodS			Extracted from BioNemo v6.0 (20170227).
4-Hydroxybenzoate	PMID:9177244	InChI=1S/C7H6O3/c8-6-3-1-5(2-4-6)7(9)10/h1-4,8H,(H,9,10)/p-1		HbaR			Extracted from BioNemo v6.0 (20170227).
Adenosine 5-triphosphate'	PMID:2440045	InChI=1S/C10H16N5O13P3/c11-8-5-9(13-2-12-8)15(3-14-5)10-7(17)6(16)4(26-10)1-25-30(21,22)28-31(23,24)27-29(18,19)20/h2-4,6-7,10,16-17H,1H2,(H,21,22)(H,23,24)(H2,11,12,13)(H2,18,19,20)/t4-,6-,7-,10-/m1/s1		XylR			Extracted from BioNemo v6.0 (20170227).
m-Methylbenzoate	PMID:8636038	InChI=1S/C8H8O2/c1-6-3-2-4-7(5-6)8(9)10/h2-5H,1H3,(H,9,10)/p-1		XylS			Extracted from BioNemo v6.0 (20170227).
Biphenyl	PMID:9098081	InChI=1S/C12H10/c1-3-7-11(8-4-1)12-9-5-2-6-10-12/h1-10H		BpdST			Extracted from BioNemo v6.0 (20170227).
Adenosine 5-triphosphate'	PMID:1579469	InChI=1S/C10H16N5O13P3/c11-8-5-9(13-2-12-8)15(3-14-5)10-7(17)6(16)4(26-10)1-25-30(21,22)28-31(23,24)27-29(18,19)20/h2-4,6-7,10,16-17H,1H2,(H,21,22)(H,23,24)(H2,11,12,13)(H2,18,19,20)/t4-,6-,7-,10-/m1/s1		XylR			Extracted from BioNemo v6.0 (20170227).
4-nitrotoluene	PMID:1874736	InChI=1S/C7H7NO2/c1-6-2-4-7(5-3-6)8(9)10/h2-5H,1H3		XylR			Extracted from BioNemo v6.0 (20170227).
cis,cis-Muconate	PMID:10658664	InChI=1S/C6H6O4/c7-5(8)3-1-2-4-6(9)10/h1-4H,(H,7,8)(H,9,10)		CatR			Extracted from BioNemo v6.0 (20170227).
2-Hydroxy-6-oxo-6-phenylhexa-2,4-dienoate	PMID:8021212	InChI=1S/C12H10O4/c13-10(9-5-2-1-3-6-9)7-4-8-11(14)12(15)16/h1-8,13H,(H,15,16)/p-1		BphS			Extracted from BioNemo v6.0 (20170227).
4-Chlorobenzaldehyde	PMID:2440045	InChI=1S/C7H5ClO/c8-7-3-1-6(5-9)2-4-7/h1-5H		XylR			Extracted from BioNemo v6.0 (20170227).
2-aminobiphenyl	PMID:12003931	InChI=1S/C12H11N/c13-12-9-5-4-8-11(12)10-6-2-1-3-7-10/h1-9H,13H2		HbpR			Extracted from BioNemo v6.0 (20170227).
m-amino-nitrotoluene	PMID:1874736	InChI=1S/C7H10N2/c1-5-2-3-6(8)4-7(5)9/h2-4H,8-9H2,1H3		XylR			Extracted from BioNemo v6.0 (20170227).
2,5-Dichlorohydroquinone	PMID:7515041	InChI=1S/C6H4Cl2O2/c7-3-1-5(9)4(8)2-6(3)10/h1-2,9-10H		LinR			Extracted from BioNemo v6.0 (20170227).
3-chlorobenzoate	PMID:8636038	InChI=1S/C7H5ClO2/c8-6-3-1-2-5(4-6)7(9)10/h1-4H,(H,9,10)/p-1		XylS			Extracted from BioNemo v6.0 (20170227).
3,4-dimethylbenzoate	PMID:12534468	InChI=1S/C9H10O2/c1-6-3-4-8(9(10)11)5-7(6)2/h3-5H,1-2H3,(H,10,11)/p-1		XylS			Extracted from BioNemo v6.0 (20170227).
Adenosine 5-triphosphate'	PMID:2440045	InChI=1S/C10H16N5O13P3/c11-8-5-9(13-2-12-8)15(3-14-5)10-7(17)6(16)4(26-10)1-25-30(21,22)28-31(23,24)27-29(18,19)20/h2-4,6-7,10,16-17H,1H2,(H,21,22)(H,23,24)(H2,11,12,13)(H2,18,19,20)/t4-,6-,7-,10-/m1/s1		XylR			Extracted from BioNemo v6.0 (20170227).
3-Hydroxytoluene	PMID:8449869	InChI=1S/C7H8O/c1-6-3-2-4-7(8)5-6/h2-5,8H,1H3		DmpR			Extracted from BioNemo v6.0 (20170227).
3-nitrotoluene	PMID:12813084	InChI=1S/C7H7NO2/c1-6-3-2-4-7(5-6)8(9)10/h2-5H,1H3		NtdR			Extracted from BioNemo v6.0 (20170227).
3-Hydroxytoluene	PMID:10542286	InChI=1S/C7H8O/c1-6-3-2-4-7(8)5-6/h2-5,8H,1H3		DmpR			Extracted from BioNemo v6.0 (20170227).
2-Hydroxytoluene	PMID:10473416	InChI=1S/C7H8O/c1-6-4-2-3-5-7(6)8/h2-5,8H,1H3		TouR			Extracted from BioNemo v6.0 (20170227).
Benzoate	PMID:11179677	InChI=1S/C7H6O2/c8-7(9)6-4-2-1-3-5-6/h1-5H,(H,8,9)/p-1		CbdS			Extracted from BioNemo v6.0 (20170227).
3-Carboxy-cis,cis-muconate	PMID:8550427	InChI=1S/C7H6O6/c8-5(9)2-1-4(7(12)13)3-6(10)11/h1-3H,(H,8,9)(H,10,11)(H,12,13)/p-3/b2-1-,4-3+		PcaQ			Extracted from BioNemo v6.0 (20170227).
2-nitrotoluene	PMID:12813084	InChI=1S/C7H7NO2/c1-6-4-2-3-5-7(6)8(9)10/h2-5H,1H3		NtdR			Extracted from BioNemo v6.0 (20170227).
4-Chlorobenzaldehyde	PMID:12534468	InChI=1S/C7H5ClO/c8-7-3-1-6(5-9)2-4-7/h1-5H		XylR			Extracted from BioNemo v6.0 (20170227).
3-Carboxy-cis,cis-muconate	PMID:8501056	InChI=1S/C7H6O6/c8-5(9)2-1-4(7(12)13)3-6(10)11/h1-3H,(H,8,9)(H,10,11)(H,12,13)/p-3/b2-1-,4-3+		PcaQ			Extracted from BioNemo v6.0 (20170227).
3-(3-hydroxyphenyl)propinoic_acid	PMID:9098055	InChI=1S/C8H8O3/c1-6(9)11-8-4-2-3-7(10)5-8/h2-5,10H,1H3		MhpR			Extracted from BioNemo v6.0 (20170227).
4-Hydroxytoluene	PMID:9758777	InChI=1S/C7H8O/c1-6-2-4-7(8)5-3-6/h2-5,8H,1H3		TouR			Extracted from BioNemo v6.0 (20170227).
Salicylate	PMID:10433976	InChI=1S/C7H6O3/c8-6-4-2-1-3-5(6)7(9)10/h1-4,8H,(H,9,10)		NahR			Extracted from BioNemo v6.0 (20170227).
3-bromobenzoate	PMID:1579469	InChI=1S/C7H5BrO2/c8-6-3-1-2-5(4-6)7(9)10/h1-4H,(H,9,10)/p-1		XylS			Extracted from BioNemo v6.0 (20170227).
p-Xylene	PMID:12534468	InChI=1S/C8H10/c1-7-3-5-8(2)6-4-7/h3-6H,1-2H3		XylR			Extracted from BioNemo v6.0 (20170227).
2,3-dimethylbenzoate	PMID:8636038	InChI=1S/C9H10O2/c1-6-4-3-5-8(7(6)2)9(10)11/h3-5H,1-2H3,(H,10,11)/p-1		XylS			Extracted from BioNemo v6.0 (20170227).
Phenol	PMID:10589844	InChI=1S/C6H6O/c7-6-4-2-1-3-5-6/h1-5,7H		PhcR			Extracted from BioNemo v6.0 (20170227).
Phenol	PMID:10510228	InChI=1S/C6H6O/c7-6-4-2-1-3-5-6/h1-5,7H		AphR			Extracted from BioNemo v6.0 (20170227).
3-Oxoadipate	PMID:8083169	InChI=1S/C6H8O5/c7-4(3-6(10)11)1-2-5(8)9/h1-3H2,(H,8,9)(H,10,11)/p-2		PcaR			Extracted from BioNemo v6.0 (20170227).
3-bromobenzoate	PMID:3022293	InChI=1S/C7H5BrO2/c8-6-3-1-2-5(4-6)7(9)10/h1-4H,(H,9,10)/p-1		XylS			Extracted from BioNemo v6.0 (20170227).
o-Xylene	PMID:8892837	InChI=1S/C8H10/c1-7-5-3-4-6-8(7)2/h3-6H,1-2H3		TbuT			Extracted from BioNemo v6.0 (20170227).
2,5-dimethylphenol	PMID:11425758	InChI=1S/C8H10O/c1-6-3-4-7(2)8(9)5-6/h3-5,9H,1-2H3		TouR			Extracted from BioNemo v6.0 (20170227).
3-chlorobenzoate	PMID:2440045	InChI=1S/C7H5ClO2/c8-6-3-1-2-5(4-6)7(9)10/h1-4H,(H,9,10)/p-1		XylS			Extracted from BioNemo v6.0 (20170227).
3,4-dimethylphenol	PMID:10473416	InChI=1S/C8H10O/c1-6-3-4-8(9)5-7(6)2/h3-5,9H,1-2H3		TouR			Extracted from BioNemo v6.0 (20170227).
cis,cis-Muconate	PMID:8253692	InChI=1S/C6H6O4/c7-5(8)3-1-2-4-6(9)10/h1-4H,(H,7,8)(H,9,10)		CatR			Extracted from BioNemo v6.0 (20170227).
m-amino-nitrotoluene	PMID:2440045	InChI=1S/C7H10N2/c1-5-2-3-6(8)4-7(5)9/h2-4H,8-9H2,1H3		XylR			Extracted from BioNemo v6.0 (20170227).
2-Chloro-cis,cis-muconate	PMID:10542171	InChI=1S/C6H5ClO4/c7-4(6(10)11)2-1-3-5(8)9/h1-3H,(H,8,9)(H,10,11)/p-2/b3-1-,4-2+		CbnR			Extracted from BioNemo v6.0 (20170227).
cis,cis-Muconate	PMID:11932465	InChI=1S/C6H6O4/c7-5(8)3-1-2-4-6(9)10/h1-4H,(H,7,8)(H,9,10)		BenM			Extracted from BioNemo v6.0 (20170227).
2-aminobiphenyl	PMID:10629187	InChI=1S/C12H11N/c13-12-9-5-4-8-11(12)10-6-2-1-3-7-10/h1-9H,13H2		HbpR			Extracted from BioNemo v6.0 (20170227).
2-Chlorobenzoate	PMID:2440045	InChI=1S/C7H5ClO2/c8-6-4-2-1-3-5(6)7(9)10/h1-4H,(H,9,10)/p-1		XylS			Extracted from BioNemo v6.0 (20170227).
Phenylacetate	PMID:9126350	InChI=1S/C8H8O2/c9-8(10)6-7-4-2-1-3-5-7/h1-5H,6H2,(H,9,10)		HpaA			Extracted from BioNemo v6.0 (20170227).
4-Hydroxyphenylacetate	PMID:8550403	InChI=1S/C8H8O3/c9-7-3-1-6(2-4-7)5-8(10)11/h1-4,9H,5H2,(H,10,11)		HpaA			Extracted from BioNemo v6.0 (20170227).
Adenosine 5-triphosphate'	PMID:1579469	InChI=1S/C10H16N5O13P3/c11-8-5-9(13-2-12-8)15(3-14-5)10-7(17)6(16)4(26-10)1-25-30(21,22)28-31(23,24)27-29(18,19)20/h2-4,6-7,10,16-17H,1H2,(H,21,22)(H,23,24)(H2,11,12,13)(H2,18,19,20)/t4-,6-,7-,10-/m1/s1		XylR			Extracted from BioNemo v6.0 (20170227).
p-Cymene	PMID:3019995	InChI=1S/C10H14/c1-8(2)10-6-4-9(3)5-7-10/h4-8H,1-3H3		IpbR			Extracted from BioNemo v6.0 (20170227).
Benzoate	PMID:1579469	InChI=1S/C7H6O2/c8-7(9)6-4-2-1-3-5-6/h1-5H,(H,8,9)/p-1		XylS			Extracted from BioNemo v6.0 (20170227).
m-Methylbenzoate	PMID:1579469	InChI=1S/C8H8O2/c1-6-3-2-4-7(5-6)8(9)10/h2-5H,1H3,(H,9,10)/p-1		XylS			Extracted from BioNemo v6.0 (20170227).
Benzoate	PMID:3022293	InChI=1S/C7H6O2/c8-7(9)6-4-2-1-3-5-6/h1-5H,(H,8,9)/p-1		XylS			Extracted from BioNemo v6.0 (20170227).
2-Hydroxytoluene	PMID:15240250	InChI=1S/C7H8O/c1-6-4-2-3-5-7(6)8/h2-5,8H,1H3		TbuT			Extracted from BioNemo v6.0 (20170227).
o-toluate	PMID:9409145	InChI=1S/C8H8O2/c1-6-4-2-3-5-7(6)8(9)10/h2-5H,1H3,(H,9,10)		CbdS			Extracted from BioNemo v6.0 (20170227).
1,1,2-Trichloroethylene	PMID:9647815	InChI=1S/C2HCl3/c3-1-2(4)5/h1H		IpbR			Extracted from BioNemo v6.0 (20170227).
2,5-Dichlorohydroquinone	PMID:15528530	InChI=1S/C6H4Cl2O2/c7-3-1-5(9)4(8)2-6(3)10/h1-2,9-10H		LinR			Extracted from BioNemo v6.0 (20170227).
2,6-Dichlorohydroquinone(DiCH)	PMID:15528530	InChI=1S/C6H4Cl2O2/c7-4-1-3(9)2-5(8)6(4)10/h1-2,9-10H		LinR			Extracted from BioNemo v6.0 (20170227).
2-Hydroxytoluene	PMID:11743715	InChI=1S/C7H8O/c1-6-4-2-3-5-7(6)8/h2-5,8H,1H3		DmpR			Extracted from BioNemo v6.0 (20170227).
Adenosine 5-triphosphate'	PMID:1579469	InChI=1S/C10H16N5O13P3/c11-8-5-9(13-2-12-8)15(3-14-5)10-7(17)6(16)4(26-10)1-25-30(21,22)28-31(23,24)27-29(18,19)20/h2-4,6-7,10,16-17H,1H2,(H,21,22)(H,23,24)(H2,11,12,13)(H2,18,19,20)/t4-,6-,7-,10-/m1/s1		XylR			Extracted from BioNemo v6.0 (20170227).
Phenol	PMID:8892837	InChI=1S/C6H6O/c7-6-4-2-1-3-5-6/h1-5,7H		TbuT			Extracted from BioNemo v6.0 (20170227).
cis,cis-Muconate	PMID:11758902	InChI=1S/C6H6O4/c7-5(8)3-1-2-4-6(9)10/h1-4H,(H,7,8)(H,9,10)		OrfR2			Extracted from BioNemo v6.0 (20170227).
Phenol	PMID:9802031	InChI=1S/C6H6O/c7-6-4-2-1-3-5-6/h1-5,7H		AphR			Extracted from BioNemo v6.0 (20170227).
3-Hydroxytoluene	PMID:10473416	InChI=1S/C7H8O/c1-6-3-2-4-7(8)5-6/h2-5,8H,1H3		TouR			Extracted from BioNemo v6.0 (20170227).
cis,cis-Muconate	PMID:9294456	InChI=1S/C6H6O4/c7-5(8)3-1-2-4-6(9)10/h1-4H,(H,7,8)(H,9,10)		BenM			Extracted from BioNemo v6.0 (20170227).
2,5-dimethylphenol	PMID:10473416	InChI=1S/C8H10O/c1-6-3-4-7(2)8(9)5-6/h3-5,9H,1-2H3		TouR			Extracted from BioNemo v6.0 (20170227).
cis,cis-Muconate	PMID:11092867	InChI=1S/C6H6O4/c7-5(8)3-1-2-4-6(9)10/h1-4H,(H,7,8)(H,9,10)		BenM			Extracted from BioNemo v6.0 (20170227).
3-Carboxy-cis,cis-muconate	PMID:7601847	InChI=1S/C7H6O6/c8-5(9)2-1-4(7(12)13)3-6(10)11/h1-3H,(H,8,9)(H,10,11)(H,12,13)/p-3/b2-1-,4-3+		PcaQ			Extracted from BioNemo v6.0 (20170227).
2-Hydroxytoluene	PMID:9758777	InChI=1S/C7H8O/c1-6-4-2-3-5-7(6)8/h2-5,8H,1H3		TouR			Extracted from BioNemo v6.0 (20170227).
2,5-Dichlorohydroquinone	PMID:11916699	InChI=1S/C6H4Cl2O2/c7-3-1-5(9)4(8)2-6(3)10/h1-2,9-10H		LinR			Extracted from BioNemo v6.0 (20170227).
2-Hydroxytoluene	PMID:9023219	InChI=1S/C7H8O/c1-6-4-2-3-5-7(6)8/h2-5,8H,1H3		MopR			Extracted from BioNemo v6.0 (20170227).
1,1,2-Trichloroethylene	PMID:15240250	InChI=1S/C2HCl3/c3-1-2(4)5/h1H		TbuT			Extracted from BioNemo v6.0 (20170227).
p-Cymene	PMID:9409145	InChI=1S/C10H14/c1-8(2)10-6-4-9(3)5-7-10/h4-8H,1-3H3		IpbR			Extracted from BioNemo v6.0 (20170227).
2-Chlorobenzoate	PMID:9409145	InChI=1S/C7H5ClO2/c8-6-4-2-1-3-5(6)7(9)10/h1-4H,(H,9,10)/p-1		CbdS			Extracted from BioNemo v6.0 (20170227).
Adenosine 5-triphosphate'	PMID:12534468	InChI=1S/C10H16N5O13P3/c11-8-5-9(13-2-12-8)15(3-14-5)10-7(17)6(16)4(26-10)1-25-30(21,22)28-31(23,24)27-29(18,19)20/h2-4,6-7,10,16-17H,1H2,(H,21,22)(H,23,24)(H2,11,12,13)(H2,18,19,20)/t4-,6-,7-,10-/m1/s1		XylR			Extracted from BioNemo v6.0 (20170227).
cis,cis-Muconate	PMID:12032345	InChI=1S/C6H6O4/c7-5(8)3-1-2-4-6(9)10/h1-4H,(H,7,8)(H,9,10)		CatM			Extracted from BioNemo v6.0 (20170227).
Adenosine 5-triphosphate'	PMID:9343354	InChI=1S/C10H16N5O13P3/c11-8-5-9(13-2-12-8)15(3-14-5)10-7(17)6(16)4(26-10)1-25-30(21,22)28-31(23,24)27-29(18,19)20/h2-4,6-7,10,16-17H,1H2,(H,21,22)(H,23,24)(H2,11,12,13)(H2,18,19,20)/t4-,6-,7-,10-/m1/s1		XylR			Extracted from BioNemo v6.0 (20170227).
Styrene	PMID:9495743	InChI=1S/C8H8/c1-2-8-6-4-3-5-7-8/h2-7H,1H2		StyR			Extracted from BioNemo v6.0 (20170227).
cis,cis-Muconate	PMID:7592340	InChI=1S/C6H6O4/c7-5(8)3-1-2-4-6(9)10/h1-4H,(H,7,8)(H,9,10)		CatM			Extracted from BioNemo v6.0 (20170227).
3-hydroxyphenylacetate	PMID:8550403	InChI=1S/C8H8O3/c9-7-3-1-2-6(4-7)5-8(10)11/h1-4,9H,5H2,(H,10,11)		HpaA			Extracted from BioNemo v6.0 (20170227).
3,4-dimethylphenol	PMID:11743715	InChI=1S/C8H10O/c1-6-3-4-8(9)5-7(6)2/h3-5,9H,1-2H3		DmpR			Extracted from BioNemo v6.0 (20170227).
m-Methylbenzoate	PMID:9890992	InChI=1S/C8H8O2/c1-6-3-2-4-7(5-6)8(9)10/h2-5H,1H3,(H,9,10)/p-1		XylS			Extracted from BioNemo v6.0 (20170227).
4-Chlorobenzaldehyde	PMID:14627825	InChI=1S/C7H5ClO/c8-7-3-1-6(5-9)2-4-7/h1-5H		XylR			Extracted from BioNemo v6.0 (20170227).
cis,cis-Muconate	PMID:12620848	InChI=1S/C6H6O4/c7-5(8)3-1-2-4-6(9)10/h1-4H,(H,7,8)(H,9,10)		BenM			Extracted from BioNemo v6.0 (20170227).
Toluene-4-sulfonate	PMID:9006050	InChI=1S/C7H8O3S/c1-6-2-4-7(5-3-6)11(8,9)10/h2-5H,1H3,(H,8,9,10)/p-1		TsaR			Extracted from BioNemo v6.0 (20170227).
Adenosine 5-triphosphate'	PMID:12534468	InChI=1S/C10H16N5O13P3/c11-8-5-9(13-2-12-8)15(3-14-5)10-7(17)6(16)4(26-10)1-25-30(21,22)28-31(23,24)27-29(18,19)20/h2-4,6-7,10,16-17H,1H2,(H,21,22)(H,23,24)(H2,11,12,13)(H2,18,19,20)/t4-,6-,7-,10-/m1/s1		XylR			Extracted from BioNemo v6.0 (20170227).
4-Amino-2,6-dinitrotoluene	PMID:12813084	InChI=1S/C7H7N3O4/c1-4-6(9(11)12)2-5(8)3-7(4)10(13)14/h2-3H,8H2,1H3		NtdR			Extracted from BioNemo v6.0 (20170227).
2-Chlorobenzoate	PMID:8636038	InChI=1S/C7H5ClO2/c8-6-4-2-1-3-5(6)7(9)10/h1-4H,(H,9,10)/p-1		XylS			Extracted from BioNemo v6.0 (20170227).
cis,cis-Muconate	PMID:12620848	InChI=1S/C6H6O4/c7-5(8)3-1-2-4-6(9)10/h1-4H,(H,7,8)(H,9,10)		CatM			Extracted from BioNemo v6.0 (20170227).
ghost_inducer	PMID:9632263			TdiR			Extracted from BioNemo v6.0 (20170227).
Naphthalene	PMID:3019995	InChI=1S/C10H8/c1-2-6-10-8-4-3-7-9(10)5-1/h1-8H		IpbR			Extracted from BioNemo v6.0 (20170227).
Nitrobenzene	PMID:10633088	InChI=1S/C6H5NO2/c8-7(9)6-4-2-1-3-5-6/h1-5H		NbzR			Extracted from BioNemo v6.0 (20170227).
Toluene	PMID:12634347	InChI=1S/C7H8/c1-7-5-3-2-4-6-7/h2-6H,1H3		TodT			Extracted from BioNemo v6.0 (20170227).
Chlorohydroquinone	PMID:15528530	InChI=1S/C6H5ClO2/c7-5-3-4(8)1-2-6(5)9/h1-3,8-9H		LinR			Extracted from BioNemo v6.0 (20170227).
phenylacetyl-CoA	PMID:10766858	InChI=1S/C29H42N7O17P3S/c1-29(2,24(40)27(41)32-9-8-19(37)31-10-11-57-20(38)12-17-6-4-3-5-7-17)14-50-56(47,48)53-55(45,46)49-13-18-23(52-54(42,43)44)22(39)28(51-18)36-16-35-21-25(30)33-15-34-26(21)36/h3-7,15-16,18,22-24,28,39-40H,8-14H2,1-2H3,(H,31,37)(H,32,41)(H,45,46)(H,47,48)(H2,30,33,34)(H2,42,43,44)/t18-,22-,23-,24+,28-/m1/s1		PaaX			Extracted from BioNemo v6.0 (20170227).
2-hydroxydiphenylmethane	PMID:10629187	InChI=1S/C13H12O/c14-13-9-5-4-8-12(13)10-11-6-2-1-3-7-11/h1-9,14H,10H2		HbpR			Extracted from BioNemo v6.0 (20170227).
2-nitrotoluene	PMID:9343354	InChI=1S/C7H7NO2/c1-6-4-2-3-5-7(6)8(9)10/h2-5H,1H3		XylR			Extracted from BioNemo v6.0 (20170227).
Benzoate	PMID:9890992	InChI=1S/C7H6O2/c8-7(9)6-4-2-1-3-5-6/h1-5H,(H,8,9)/p-1		XylS			Extracted from BioNemo v6.0 (20170227).
Nitrobenzene	PMID:12813084	InChI=1S/C6H5NO2/c8-7(9)6-4-2-1-3-5-6/h1-5H		NtdR			Extracted from BioNemo v6.0 (20170227).
Benzoyl-CoA	PMID:10094687	InChI=1S/C28H40N7O17P3S/c1-28(2,22(38)25(39)31-9-8-18(36)30-10-11-56-27(40)16-6-4-3-5-7-16)13-49-55(46,47)52-54(44,45)48-12-17-21(51-53(41,42)43)20(37)26(50-17)35-15-34-19-23(29)32-14-33-24(19)35/h3-7,14-15,17,20-22,26,37-38H,8-13H2,1-2H3,(H,30,36)(H,31,39)(H,44,45)(H,46,47)(H2,29,32,33)(H2,41,42,43)		BadR			Extracted from BioNemo v6.0 (20170227).
3-Methylbenzylalcohol	PMID:14627825	InChI=1S/C8H10O/c1-7-3-2-4-8(5-7)6-9/h2-5,9H,6H2,1H3		XylR			Extracted from BioNemo v6.0 (20170227).
2,4-Dichlorophenoxyaceticacid	PMID:9409145	InChI=1S/C8H6Cl2O3/c9-5-1-2-7(6(10)3-5)13-4-8(11)12/h1-3H,4H2,(H,11,12)		CadR			Extracted from BioNemo v6.0 (20170227).
Benzoate	PMID:8522507	InChI=1S/C7H6O2/c8-7(9)6-4-2-1-3-5-6/h1-5H,(H,8,9)/p-1		PcaR			Extracted from BioNemo v6.0 (20170227).
Adenosine 5-triphosphate'	PMID:1874736	InChI=1S/C10H16N5O13P3/c11-8-5-9(13-2-12-8)15(3-14-5)10-7(17)6(16)4(26-10)1-25-30(21,22)28-31(23,24)27-29(18,19)20/h2-4,6-7,10,16-17H,1H2,(H,21,22)(H,23,24)(H2,11,12,13)(H2,18,19,20)/t4-,6-,7-,10-/m1/s1		XylR			Extracted from BioNemo v6.0 (20170227).
4-nitrotoluene	PMID:14627825	InChI=1S/C7H7NO2/c1-6-2-4-7(5-3-6)8(9)10/h2-5H,1H3		XylR			Extracted from BioNemo v6.0 (20170227).
3,4-dimethylbenzoate	PMID:8636038	InChI=1S/C9H10O2/c1-6-3-4-8(9(10)11)5-7(6)2/h3-5H,1-2H3,(H,10,11)/p-1		XylS			Extracted from BioNemo v6.0 (20170227).
3-chlorobenzoate	PMID:3022293	InChI=1S/C7H5ClO2/c8-6-3-1-2-5(4-6)7(9)10/h1-4H,(H,9,10)/p-1		XylS			Extracted from BioNemo v6.0 (20170227).
2,6-dinitrotoluene	PMID:12813084	InChI=1S/C7H6N2O4/c1-5-6(8(10)11)3-2-4-7(5)9(12)13/h2-4H,1H3		NtdR			Extracted from BioNemo v6.0 (20170227).
benzylacetate	PMID:11114944	InChI=1S/C9H10O2/c10-9(11)7-6-8-4-2-1-3-5-8/h1-5H,6-7H2,(H,10,11)		AreR			Extracted from BioNemo v6.0 (20170227).
cis,cis-Muconate	PMID:11092867	InChI=1S/C6H6O4/c7-5(8)3-1-2-4-6(9)10/h1-4H,(H,7,8)(H,9,10)		BenM			Extracted from BioNemo v6.0 (20170227).
2-Chlorobenzoate	PMID:11368916	InChI=1S/C7H5ClO2/c8-6-4-2-1-3-5(6)7(9)10/h1-4H,(H,9,10)/p-1		TfdT			Extracted from BioNemo v6.0 (20170227).
m-Xylene	PMID:9343354	InChI=1S/C8H10/c1-7-4-3-5-8(2)6-7/h3-6H,1-2H3		XylR			Extracted from BioNemo v6.0 (20170227).
2,5-dimethylphenol	PMID:9758777	InChI=1S/C8H10O/c1-6-3-4-7(2)8(9)5-6/h3-5,9H,1-2H3		TouR			Extracted from BioNemo v6.0 (20170227).
2-aminobiphenyl	PMID:11114926	InChI=1S/C12H11N/c13-12-9-5-4-8-11(12)10-6-2-1-3-7-10/h1-9H,13H2		HbpR			Extracted from BioNemo v6.0 (20170227).
Adenosine 5-triphosphate'	PMID:1579469	InChI=1S/C10H16N5O13P3/c11-8-5-9(13-2-12-8)15(3-14-5)10-7(17)6(16)4(26-10)1-25-30(21,22)28-31(23,24)27-29(18,19)20/h2-4,6-7,10,16-17H,1H2,(H,21,22)(H,23,24)(H2,11,12,13)(H2,18,19,20)/t4-,6-,7-,10-/m1/s1		XylR			Extracted from BioNemo v6.0 (20170227).
o-Methylbenzoate	PMID:9409145	InChI=1S/C8H8O2/c1-6-4-2-3-5-7(6)8(9)10/h2-5H,1H3,(H,9,10)/p-1		XylS			Extracted from BioNemo v6.0 (20170227).
Adenosine 5-triphosphate'	PMID:1579469	InChI=1S/C10H16N5O13P3/c11-8-5-9(13-2-12-8)15(3-14-5)10-7(17)6(16)4(26-10)1-25-30(21,22)28-31(23,24)27-29(18,19)20/h2-4,6-7,10,16-17H,1H2,(H,21,22)(H,23,24)(H2,11,12,13)(H2,18,19,20)/t4-,6-,7-,10-/m1/s1		XylR			Extracted from BioNemo v6.0 (20170227).
Benzoyl-CoA	PMID:9177244	InChI=1S/C28H40N7O17P3S/c1-28(2,22(38)25(39)31-9-8-18(36)30-10-11-56-27(40)16-6-4-3-5-7-16)13-49-55(46,47)52-54(44,45)48-12-17-21(51-53(41,42)43)20(37)26(50-17)35-15-34-19-23(29)32-14-33-24(19)35/h3-7,14-15,17,20-22,26,37-38H,8-13H2,1-2H3,(H,30,36)(H,31,39)(H,44,45)(H,46,47)(H2,29,32,33)(H2,41,42,43)		BadR			Extracted from BioNemo v6.0 (20170227).
3-Hydroxytoluene	PMID:7883704	InChI=1S/C7H8O/c1-6-3-2-4-7(8)5-6/h2-5,8H,1H3		PhhR			Extracted from BioNemo v6.0 (20170227).
1,1,2-Trichloroethylene	PMID:3019995	InChI=1S/C2HCl3/c3-1-2(4)5/h1H		IpbR			Extracted from BioNemo v6.0 (20170227).
cis,cis-Muconate	PMID:12620848	InChI=1S/C6H6O4/c7-5(8)3-1-2-4-6(9)10/h1-4H,(H,7,8)(H,9,10)		BenM			Extracted from BioNemo v6.0 (20170227).
2-Hydroxytoluene	PMID:11179226	InChI=1S/C7H8O/c1-6-4-2-3-5-7(6)8/h2-5,8H,1H3		DmpR			Extracted from BioNemo v6.0 (20170227).
m-Xylene	PMID:1579469	InChI=1S/C8H10/c1-7-4-3-5-8(2)6-7/h3-6H,1-2H3		XylR			Extracted from BioNemo v6.0 (20170227).
ghost_inducer	PMID:11807562			TdiR			Extracted from BioNemo v6.0 (20170227).
gamma-carboxymuconolactone	PMID:8550427	InChI=1S/C7H6O6/c8-4(9)3-7(6(11)12)2-1-5(10)13-7/h1-2H,3H2,(H,8,9)(H,11,12)		PcaQ			Extracted from BioNemo v6.0 (20170227).
4-Hydroxytoluene	PMID:11179226	InChI=1S/C7H8O/c1-6-2-4-7(8)5-3-6/h2-5,8H,1H3		DmpR			Extracted from BioNemo v6.0 (20170227).
gamma-carboxymuconolactone	PMID:8501056	InChI=1S/C7H6O6/c8-4(9)3-7(6(11)12)2-1-5(10)13-7/h1-2H,3H2,(H,8,9)(H,11,12)		PcaQ			Extracted from BioNemo v6.0 (20170227).
3,4-dichlorobenzoate	PMID:1579469	InChI=1S/C7H4Cl2O2/c8-5-2-1-4(7(10)11)3-6(5)9/h1-3H,(H,10,11)/p-1		XylS			Extracted from BioNemo v6.0 (20170227).
3-hydroxyphenylacetate	PMID:9409145	InChI=1S/C8H8O3/c9-7-3-1-2-6(4-7)5-8(10)11/h1-4,9H,5H2,(H,10,11)		HpaA			Extracted from BioNemo v6.0 (20170227).
m-Methylbenzoate	PMID:9409145	InChI=1S/C8H8O2/c1-6-3-2-4-7(5-6)8(9)10/h2-5H,1H3,(H,9,10)/p-1		XylS			Extracted from BioNemo v6.0 (20170227).
3-hydroxyphenylacetate	PMID:8384293	InChI=1S/C8H8O3/c9-7-3-1-2-6(4-7)5-8(10)11/h1-4,9H,5H2,(H,10,11)		HpaR			Extracted from BioNemo v6.0 (20170227).
2-Chlorobenzoate	PMID:1579469	InChI=1S/C7H5ClO2/c8-6-4-2-1-3-5(6)7(9)10/h1-4H,(H,9,10)/p-1		XylS			Extracted from BioNemo v6.0 (20170227).
Benzaldehyde	PMID:11114944	InChI=1S/C7H6O/c8-6-7-4-2-1-3-5-7/h1-6H		AreR			Extracted from BioNemo v6.0 (20170227).
gamma-carboxymuconolactone	PMID:7601847	InChI=1S/C7H6O6/c8-4(9)3-7(6(11)12)2-1-5(10)13-7/h1-2H,3H2,(H,8,9)(H,11,12)		PcaQ			Extracted from BioNemo v6.0 (20170227).
3-hydroxyphenylacetate	PMID:9126350	InChI=1S/C8H8O3/c9-7-3-1-2-6(4-7)5-8(10)11/h1-4,9H,5H2,(H,10,11)		HpaA			Extracted from BioNemo v6.0 (20170227).
4-Chlorophenoxyacetate	PMID:11751829	InChI=1S/C8H7ClO3/c9-6-1-3-7(4-2-6)12-5-8(10)11/h1-4H,5H2,(H,10,11)		CadR			Extracted from BioNemo v6.0 (20170227).
2-Hydroxytoluene	PMID:8892837	InChI=1S/C7H8O/c1-6-4-2-3-5-7(6)8/h2-5,8H,1H3		TbuT			Extracted from BioNemo v6.0 (20170227).
2,2-dihydroxybiphenyl'	PMID:12003931	InChI=1S/C12H10O2/c13-11-7-3-1-5-9(11)10-6-2-4-8-12(10)14/h1-8,13-14H		HbpR			Extracted from BioNemo v6.0 (20170227).
3,4-Dihydroxyphenylacetate	PMID:14602920	InChI=1S/C8H8O4/c9-6-2-1-5(3-7(6)10)4-8(11)12/h1-3,9-10H,4H2,(H,11,12)		HpaR			Extracted from BioNemo v6.0 (20170227).
2-Hydroxybiphenyl	PMID:12003931	InChI=1S/C12H10O/c13-12-9-5-4-8-11(12)10-6-2-1-3-7-10/h1-9,13H		HbpR			Extracted from BioNemo v6.0 (20170227).
2,3-dimethylbenzoate	PMID:9409145	InChI=1S/C9H10O2/c1-6-4-3-5-8(7(6)2)9(10)11/h3-5H,1-2H3,(H,10,11)/p-1		XylS			Extracted from BioNemo v6.0 (20170227).
Benzoate	PMID:11053377	InChI=1S/C7H6O2/c8-7(9)6-4-2-1-3-5-6/h1-5H,(H,8,9)/p-1		BenR			Extracted from BioNemo v6.0 (20170227).
o-Xylene	PMID:15240250	InChI=1S/C8H10/c1-7-5-3-4-6-8(7)2/h3-6H,1-2H3		TbuT			Extracted from BioNemo v6.0 (20170227).
3,4-Dihydroxybenzoate	PMID:9515921	InChI=1S/C7H6O4/c8-5-2-1-4(7(10)11)3-6(5)9/h1-3,8-9H,(H,10,11)		PcaU			Extracted from BioNemo v6.0 (20170227).
p-Xylene	PMID:14627825	InChI=1S/C8H10/c1-7-3-5-8(2)6-4-7/h3-6H,1-2H3		XylR			Extracted from BioNemo v6.0 (20170227).
Benzoate	PMID:7961399	InChI=1S/C7H6O2/c8-7(9)6-4-2-1-3-5-6/h1-5H,(H,8,9)/p-1		PcaR			Extracted from BioNemo v6.0 (20170227).
2-Hydroxytoluene	PMID:8449869	InChI=1S/C7H8O/c1-6-4-2-3-5-7(6)8/h2-5,8H,1H3		DmpR			Extracted from BioNemo v6.0 (20170227).
4-Hydroxytoluene	PMID:8449869	InChI=1S/C7H8O/c1-6-2-4-7(8)5-3-6/h2-5,8H,1H3		DmpR			Extracted from BioNemo v6.0 (20170227).
3,4-dimethylbenzoate	PMID:1579469	InChI=1S/C9H10O2/c1-6-3-4-8(9(10)11)5-7(6)2/h3-5H,1-2H3,(H,10,11)/p-1		XylS			Extracted from BioNemo v6.0 (20170227).
Toluene	PMID:1579469	InChI=1S/C7H8/c1-7-5-3-2-4-6-7/h2-6H,1H3		XylR			Extracted from BioNemo v6.0 (20170227).
2-Chlorobenzoate	PMID:11179677	InChI=1S/C7H5ClO2/c8-6-4-2-1-3-5(6)7(9)10/h1-4H,(H,9,10)/p-1		CbdS			Extracted from BioNemo v6.0 (20170227).
3,4-dichlorobenzoate	PMID:9890992	InChI=1S/C7H4Cl2O2/c8-5-2-1-4(7(10)11)3-6(5)9/h1-3H,(H,10,11)/p-1		XylS			Extracted from BioNemo v6.0 (20170227).
cis,cis-Muconate	PMID:10542171	InChI=1S/C6H6O4/c7-5(8)3-1-2-4-6(9)10/h1-4H,(H,7,8)(H,9,10)		CbnR			Extracted from BioNemo v6.0 (20170227).
3,4-dichlorobenzoate	PMID:9343354	InChI=1S/C7H4Cl2O2/c8-5-2-1-4(7(10)11)3-6(5)9/h1-3H,(H,10,11)/p-1		XylS			Extracted from BioNemo v6.0 (20170227).
Benzoate	PMID:11932465	InChI=1S/C7H6O2/c8-7(9)6-4-2-1-3-5-6/h1-5H,(H,8,9)/p-1		BenM			Extracted from BioNemo v6.0 (20170227).
Ethylbenzene	PMID:8892837	InChI=1S/C8H10/c1-2-8-6-4-3-5-7-8/h3-7H,2H2,1H3		TbuT			Extracted from BioNemo v6.0 (20170227).
4-Hydroxybenzoate	PMID:12620848	InChI=1S/C7H6O3/c8-6-3-1-5(2-4-6)7(9)10/h1-4,8H,(H,9,10)/p-1		PobR			Extracted from BioNemo v6.0 (20170227).
Phenylacetate	PMID:8077235	InChI=1S/C8H8O2/c9-8(10)6-7-4-2-1-3-5-7/h1-5H,6H2,(H,9,10)		HpaA			Extracted from BioNemo v6.0 (20170227).
2,4-Dichloro-cis,cis-muconate	PMID:3405772	InChI=1S/C6H4Cl2O4/c7-3(2-5(9)10)1-4(8)6(11)12/h1-2H,(H,9,10)(H,11,12)/p-2/b3-2+,4-1+		TfdR			Extracted from BioNemo v6.0 (20170227).
o-toluate	PMID:11179677	InChI=1S/C8H8O2/c1-6-4-2-3-5-7(6)8(9)10/h2-5H,1H3,(H,9,10)		CbdS			Extracted from BioNemo v6.0 (20170227).
3-Oxoadipate	PMID:8376330	InChI=1S/C6H8O5/c7-4(3-6(10)11)1-2-5(8)9/h1-3H2,(H,8,9)(H,10,11)/p-2		PcaR			Extracted from BioNemo v6.0 (20170227).
3,4-dimethylbenzoate	PMID:9409145	InChI=1S/C9H10O2/c1-6-3-4-8(9(10)11)5-7(6)2/h3-5H,1-2H3,(H,10,11)/p-1		XylS			Extracted from BioNemo v6.0 (20170227).
2-Chloro-cis,cis-muconate	PMID:9925607	InChI=1S/C6H5ClO4/c7-4(6(10)11)2-1-3-5(8)9/h1-3H,(H,8,9)(H,10,11)/p-2/b3-1-,4-2+		CbnR			Extracted from BioNemo v6.0 (20170227).
2-nitrotoluene	PMID:2440045	InChI=1S/C7H7NO2/c1-6-4-2-3-5-7(6)8(9)10/h2-5H,1H3		XylR			Extracted from BioNemo v6.0 (20170227).
3,4-dimethylbenzoate	PMID:3022293	InChI=1S/C9H10O2/c1-6-3-4-8(9(10)11)5-7(6)2/h3-5H,1-2H3,(H,10,11)/p-1		XylS			Extracted from BioNemo v6.0 (20170227).
ghost_inducer	PMID:9741082			TdiR			Extracted from BioNemo v6.0 (20170227).
Phenol	PMID:11292804	InChI=1S/C6H6O/c7-6-4-2-1-3-5-6/h1-5,7H		DmpR			Extracted from BioNemo v6.0 (20170227).
4-Chlorobenzaldehyde	PMID:9343354	InChI=1S/C7H5ClO/c8-7-3-1-6(5-9)2-4-7/h1-5H		XylR			Extracted from BioNemo v6.0 (20170227).
Benzoate	PMID:9409145	InChI=1S/C7H6O2/c8-7(9)6-4-2-1-3-5-6/h1-5H,(H,8,9)/p-1		CbdS			Extracted from BioNemo v6.0 (20170227).
2,3-dimethylphenol	PMID:9758777	InChI=1S/C8H10O/c1-6-4-3-5-8(9)7(6)2/h3-5,9H,1-2H3		TouR			Extracted from BioNemo v6.0 (20170227).
3,4-dichlorobenzoate	PMID:9409145	InChI=1S/C7H4Cl2O2/c8-5-2-1-4(7(10)11)3-6(5)9/h1-3H,(H,10,11)/p-1		XylS			Extracted from BioNemo v6.0 (20170227).
Toluene	PMID:2670929	InChI=1S/C7H8/c1-7-5-3-2-4-6-7/h2-6H,1H3		TodS			Extracted from BioNemo v6.0 (20170227).
3,4-dimethylphenol	PMID:8449869	InChI=1S/C8H10O/c1-6-3-4-8(9)5-7(6)2/h3-5,9H,1-2H3		DmpR			Extracted from BioNemo v6.0 (20170227).
hydroxycinnamoyl-CoA	PMID:12957928	InChI=1S/C30H42N7O18P3S/c1-30(2,24(41)27(42)33-9-8-20(39)32-10-11-59-29(43)18(38)12-17-6-4-3-5-7-17)14-52-58(49,50)55-57(47,48)51-13-19-23(54-56(44,45)46)22(40)28(53-19)37-16-36-21-25(31)34-15-35-26(21)37/h3-7,12,15-16,19,22-24,28,38,40-41H,8-11,13-14H2,1-2H3,(H,32,39)(H,33,42)(H,47,48)(H,49,50)(H2,31,34,35)(H2,44,45,46)/b18-12-/t19-,22-,23-,24+,28-/m1/s1		HcaR			Extracted from BioNemo v6.0 (20170227).
4-Chlorobenzaldehyde	PMID:1579469	InChI=1S/C7H5ClO/c8-7-3-1-6(5-9)2-4-7/h1-5H		XylR			Extracted from BioNemo v6.0 (20170227).
ethylsalicylate	PMID:10715011	InChI=1S/C9H10O3/c1-2-12-9(11)7-5-3-4-6-8(7)10/h3-6,10H,2H2,1H3		SalR			Extracted from BioNemo v6.0 (20170227).
m-Methylbenzoate	PMID:9343354	InChI=1S/C8H8O2/c1-6-3-2-4-7(5-6)8(9)10/h2-5H,1H3,(H,9,10)/p-1		XylS			Extracted from BioNemo v6.0 (20170227).
Ethylbenzene	PMID:15240250	InChI=1S/C8H10/c1-2-8-6-4-3-5-7-8/h3-7H,2H2,1H3		TbuT			Extracted from BioNemo v6.0 (20170227).
3-Oxoadipate	PMID:8522507	InChI=1S/C6H8O5/c7-4(3-6(10)11)1-2-5(8)9/h1-3H2,(H,8,9)(H,10,11)/p-2		PcaR			Extracted from BioNemo v6.0 (20170227).
3-Methylbenzylalcohol	PMID:1579469	InChI=1S/C8H10O/c1-7-3-2-4-8(5-7)6-9/h2-5,9H,6H2,1H3		XylR			Extracted from BioNemo v6.0 (20170227).
Adenosine 5-triphosphate'	PMID:12534468	InChI=1S/C10H16N5O13P3/c11-8-5-9(13-2-12-8)15(3-14-5)10-7(17)6(16)4(26-10)1-25-30(21,22)28-31(23,24)27-29(18,19)20/h2-4,6-7,10,16-17H,1H2,(H,21,22)(H,23,24)(H2,11,12,13)(H2,18,19,20)/t4-,6-,7-,10-/m1/s1		XylR			Extracted from BioNemo v6.0 (20170227).
Toluene	PMID:9037074	InChI=1S/C7H8/c1-7-5-3-2-4-6-7/h2-6H,1H3		TodT			Extracted from BioNemo v6.0 (20170227).
cis,cis-Muconate	PMID:7809047	InChI=1S/C6H6O4/c7-5(8)3-1-2-4-6(9)10/h1-4H,(H,7,8)(H,9,10)		CatR			Extracted from BioNemo v6.0 (20170227).
m-amino-nitrotoluene	PMID:14627825	InChI=1S/C7H10N2/c1-5-2-3-6(8)4-7(5)9/h2-4H,8-9H2,1H3		XylR			Extracted from BioNemo v6.0 (20170227).
o-Methylbenzoate	PMID:2440045	InChI=1S/C8H8O2/c1-6-4-2-3-5-7(6)8(9)10/h2-5H,1H3,(H,9,10)/p-1		XylS			Extracted from BioNemo v6.0 (20170227).
3,4-dichlorobenzoate	PMID:8636038	InChI=1S/C7H4Cl2O2/c8-5-2-1-4(7(10)11)3-6(5)9/h1-3H,(H,10,11)/p-1		XylS			Extracted from BioNemo v6.0 (20170227).
Styrene	PMID:12437214	InChI=1S/C8H8/c1-2-8-6-4-3-5-7-8/h2-7H,1H2		StyR			Extracted from BioNemo v6.0 (20170227).
m-amino-nitrotoluene	PMID:1579469	InChI=1S/C7H10N2/c1-5-2-3-6(8)4-7(5)9/h2-4H,8-9H2,1H3		XylR			Extracted from BioNemo v6.0 (20170227).
3-bromobenzoate	PMID:12534468	InChI=1S/C7H5BrO2/c8-6-3-1-2-5(4-6)7(9)10/h1-4H,(H,9,10)/p-1		XylS			Extracted from BioNemo v6.0 (20170227).
2,3-dimethylbenzoate	PMID:2440045	InChI=1S/C9H10O2/c1-6-4-3-5-8(7(6)2)9(10)11/h3-5H,1-2H3,(H,10,11)/p-1		XylS			Extracted from BioNemo v6.0 (20170227).
cis,cis-Muconate	PMID:11932465	InChI=1S/C6H6O4/c7-5(8)3-1-2-4-6(9)10/h1-4H,(H,7,8)(H,9,10)		BenM			Extracted from BioNemo v6.0 (20170227).
Adenosine 5-triphosphate'	PMID:9343354	InChI=1S/C10H16N5O13P3/c11-8-5-9(13-2-12-8)15(3-14-5)10-7(17)6(16)4(26-10)1-25-30(21,22)28-31(23,24)27-29(18,19)20/h2-4,6-7,10,16-17H,1H2,(H,21,22)(H,23,24)(H2,11,12,13)(H2,18,19,20)/t4-,6-,7-,10-/m1/s1		XylR			Extracted from BioNemo v6.0 (20170227).
Adenosine 5-triphosphate'	PMID:14627825	InChI=1S/C10H16N5O13P3/c11-8-5-9(13-2-12-8)15(3-14-5)10-7(17)6(16)4(26-10)1-25-30(21,22)28-31(23,24)27-29(18,19)20/h2-4,6-7,10,16-17H,1H2,(H,21,22)(H,23,24)(H2,11,12,13)(H2,18,19,20)/t4-,6-,7-,10-/m1/s1		XylR			Extracted from BioNemo v6.0 (20170227).
4-Hydroxybenzoate	PMID:9409145	InChI=1S/C7H6O3/c8-6-3-1-5(2-4-6)7(9)10/h1-4,8H,(H,9,10)/p-1		PobC			Extracted from BioNemo v6.0 (20170227).
2-Chlorobenzoate	PMID:9409145	InChI=1S/C7H5ClO2/c8-6-4-2-1-3-5(6)7(9)10/h1-4H,(H,9,10)/p-1		XylS			Extracted from BioNemo v6.0 (20170227).
3,4-dichlorobenzoate	PMID:2440045	InChI=1S/C7H4Cl2O2/c8-5-2-1-4(7(10)11)3-6(5)9/h1-3H,(H,10,11)/p-1		XylS			Extracted from BioNemo v6.0 (20170227).
p-Cymene	PMID:9647815	InChI=1S/C10H14/c1-8(2)10-6-4-9(3)5-7-10/h4-8H,1-3H3		IpbR			Extracted from BioNemo v6.0 (20170227).
4-Chlorophenoxyacetate	PMID:9409145	InChI=1S/C8H7ClO3/c9-6-1-3-7(4-2-6)12-5-8(10)11/h1-4H,5H2,(H,10,11)		CadR			Extracted from BioNemo v6.0 (20170227).
2-hydroxydiphenylmethane	PMID:12003931	InChI=1S/C13H12O/c14-13-9-5-4-8-12(13)10-11-6-2-1-3-7-11/h1-9,14H,10H2		HbpR			Extracted from BioNemo v6.0 (20170227).
Naphthalene	PMID:9647815	InChI=1S/C10H8/c1-2-6-10-8-4-3-7-9(10)5-1/h1-8H		IpbR			Extracted from BioNemo v6.0 (20170227).
Adenosine 5-triphosphate'	PMID:1874736	InChI=1S/C10H16N5O13P3/c11-8-5-9(13-2-12-8)15(3-14-5)10-7(17)6(16)4(26-10)1-25-30(21,22)28-31(23,24)27-29(18,19)20/h2-4,6-7,10,16-17H,1H2,(H,21,22)(H,23,24)(H2,11,12,13)(H2,18,19,20)/t4-,6-,7-,10-/m1/s1		XylR			Extracted from BioNemo v6.0 (20170227).
4-Hydroxybenzoate	PMID:11245981	InChI=1S/C7H6O3/c8-6-3-1-5(2-4-6)7(9)10/h1-4,8H,(H,9,10)/p-1		PobR			Extracted from BioNemo v6.0 (20170227).
2,6-Dichlorohydroquinone(DiCH)	PMID:15060023	InChI=1S/C6H4Cl2O2/c7-4-1-3(9)2-5(8)6(4)10/h1-2,9-10H		LinR			Extracted from BioNemo v6.0 (20170227).
cis,cis-Muconate	PMID:12032345	InChI=1S/C6H6O4/c7-5(8)3-1-2-4-6(9)10/h1-4H,(H,7,8)(H,9,10)		BenM			Extracted from BioNemo v6.0 (20170227).
Salicylate	PMID:2914873	InChI=1S/C7H6O3/c8-6-4-2-1-3-5(6)7(9)10/h1-4,8H,(H,9,10)		NahR			Extracted from BioNemo v6.0 (20170227).
2,4-dimethylphenol	PMID:11425758	InChI=1S/C8H10O/c1-6-3-4-8(9)7(2)5-6/h3-5,9H,1-2H3		TouR			Extracted from BioNemo v6.0 (20170227).
Salicylate	PMID:10322041	InChI=1S/C7H6O3/c8-6-4-2-1-3-5(6)7(9)10/h1-4,8H,(H,9,10)		NahR			Extracted from BioNemo v6.0 (20170227).
Toluene	PMID:1874736	InChI=1S/C7H8/c1-7-5-3-2-4-6-7/h2-6H,1H3		XylR			Extracted from BioNemo v6.0 (20170227).
cinnamic_acid	PMID:9603882	InChI=1S/C9H8O2/c10-9(11)7-6-8-4-2-1-3-5-8/h1-7H,(H,10,11)/b7-6+		HcaR			Extracted from BioNemo v6.0 (20170227).
Adenosine 5-triphosphate'	PMID:2440045	InChI=1S/C10H16N5O13P3/c11-8-5-9(13-2-12-8)15(3-14-5)10-7(17)6(16)4(26-10)1-25-30(21,22)28-31(23,24)27-29(18,19)20/h2-4,6-7,10,16-17H,1H2,(H,21,22)(H,23,24)(H2,11,12,13)(H2,18,19,20)/t4-,6-,7-,10-/m1/s1		XylR			Extracted from BioNemo v6.0 (20170227).
Adenosine 5-triphosphate'	PMID:9343354	InChI=1S/C10H16N5O13P3/c11-8-5-9(13-2-12-8)15(3-14-5)10-7(17)6(16)4(26-10)1-25-30(21,22)28-31(23,24)27-29(18,19)20/h2-4,6-7,10,16-17H,1H2,(H,21,22)(H,23,24)(H2,11,12,13)(H2,18,19,20)/t4-,6-,7-,10-/m1/s1		XylR			Extracted from BioNemo v6.0 (20170227).
Adenosine 5-triphosphate'	PMID:14627825	InChI=1S/C10H16N5O13P3/c11-8-5-9(13-2-12-8)15(3-14-5)10-7(17)6(16)4(26-10)1-25-30(21,22)28-31(23,24)27-29(18,19)20/h2-4,6-7,10,16-17H,1H2,(H,21,22)(H,23,24)(H2,11,12,13)(H2,18,19,20)/t4-,6-,7-,10-/m1/s1		XylR			Extracted from BioNemo v6.0 (20170227).
2-Hydroxy-6-oxo-6-phenylhexa-2,4-dienoate	PMID:10900199	InChI=1S/C12H10O4/c13-10(9-5-2-1-3-6-9)7-4-8-11(14)12(15)16/h1-8,13H,(H,15,16)/p-1		Orf0			Extracted from BioNemo v6.0 (20170227).
3-Hydroxytoluene	PMID:11292804	InChI=1S/C7H8O/c1-6-3-2-4-7(8)5-6/h2-5,8H,1H3		DmpR			Extracted from BioNemo v6.0 (20170227).
4-Hydroxyphenylacetate	PMID:9409145	InChI=1S/C8H8O3/c9-7-3-1-6(2-4-7)5-8(10)11/h1-4,9H,5H2,(H,10,11)		HpaA			Extracted from BioNemo v6.0 (20170227).
3-chlorobenzoate	PMID:9890992	InChI=1S/C7H5ClO2/c8-6-3-1-2-5(4-6)7(9)10/h1-4H,(H,9,10)/p-1		XylS			Extracted from BioNemo v6.0 (20170227).
Benzoate	PMID:14762017	InChI=1S/C7H6O2/c8-7(9)6-4-2-1-3-5-6/h1-5H,(H,8,9)/p-1		BenM			Extracted from BioNemo v6.0 (20170227).
2-Chlorobenzoate	PMID:12534468	InChI=1S/C7H5ClO2/c8-6-4-2-1-3-5(6)7(9)10/h1-4H,(H,9,10)/p-1		XylS			Extracted from BioNemo v6.0 (20170227).
Benzoate	PMID:9573203	InChI=1S/C7H6O2/c8-7(9)6-4-2-1-3-5-6/h1-5H,(H,8,9)/p-1		BenM			Extracted from BioNemo v6.0 (20170227).
cis,cis-Muconate	PMID:14646193	InChI=1S/C6H6O4/c7-5(8)3-1-2-4-6(9)10/h1-4H,(H,7,8)(H,9,10)		OrfR2			Extracted from BioNemo v6.0 (20170227).
Phenol	PMID:7883704	InChI=1S/C6H6O/c7-6-4-2-1-3-5-6/h1-5,7H		PhhR			Extracted from BioNemo v6.0 (20170227).
1,1,2-Trichloroethylene	PMID:9409145	InChI=1S/C2HCl3/c3-1-2(4)5/h1H		IpbR			Extracted from BioNemo v6.0 (20170227).
Phenol	PMID:11179226	InChI=1S/C6H6O/c7-6-4-2-1-3-5-6/h1-5,7H		DmpR			Extracted from BioNemo v6.0 (20170227).
p-Cumate	PMID:8631713	InChI=1S/C10H12O2/c1-7(2)8-3-5-9(6-4-8)10(11)12/h3-7H,1-2H3,(H,11,12)/p-1		CymR			Extracted from BioNemo v6.0 (20170227).
4-Hydroxytoluene	PMID:11292804	InChI=1S/C7H8O/c1-6-2-4-7(8)5-3-6/h2-5,8H,1H3		DmpR			Extracted from BioNemo v6.0 (20170227).
Toluene	PMID:12534468	InChI=1S/C7H8/c1-7-5-3-2-4-6-7/h2-6H,1H3		XylR			Extracted from BioNemo v6.0 (20170227).
1,1,2-Trichloroethylene	PMID:9821257	InChI=1S/C2HCl3/c3-1-2(4)5/h1H		IpbR			Extracted from BioNemo v6.0 (20170227).
Styrene	PMID:9495743	InChI=1S/C8H8/c1-2-8-6-4-3-5-7-8/h2-7H,1H2		StyR			Extracted from BioNemo v6.0 (20170227).
cis,cis-Muconate	PMID:11932465	InChI=1S/C6H6O4/c7-5(8)3-1-2-4-6(9)10/h1-4H,(H,7,8)(H,9,10)		CatM			Extracted from BioNemo v6.0 (20170227).
anthranilate	PMID:12813084	InChI=1S/C7H7NO2/c8-6-4-2-1-3-5(6)7(9)10/h1-4H,8H2,(H,9,10)		NtdR			Extracted from BioNemo v6.0 (20170227).
Benzoate	PMID:12620848	InChI=1S/C7H6O2/c8-7(9)6-4-2-1-3-5-6/h1-5H,(H,8,9)/p-1		BenM			Extracted from BioNemo v6.0 (20170227).
cis,cis-Muconate	PMID:5916393	InChI=1S/C6H6O4/c7-5(8)3-1-2-4-6(9)10/h1-4H,(H,7,8)(H,9,10)		CatR			Extracted from BioNemo v6.0 (20170227).
3-Methylbenzylalcohol	PMID:1874736	InChI=1S/C8H10O/c1-7-3-2-4-8(5-7)6-9/h2-5,9H,6H2,1H3		XylR			Extracted from BioNemo v6.0 (20170227).
2,3-dimethylphenol	PMID:10473416	InChI=1S/C8H10O/c1-6-4-3-5-8(9)7(6)2/h3-5,9H,1-2H3		TouR			Extracted from BioNemo v6.0 (20170227).
Adenosine 5-triphosphate'	PMID:14627825	InChI=1S/C10H16N5O13P3/c11-8-5-9(13-2-12-8)15(3-14-5)10-7(17)6(16)4(26-10)1-25-30(21,22)28-31(23,24)27-29(18,19)20/h2-4,6-7,10,16-17H,1H2,(H,21,22)(H,23,24)(H2,11,12,13)(H2,18,19,20)/t4-,6-,7-,10-/m1/s1		XylR			Extracted from BioNemo v6.0 (20170227).
Adenosine 5-triphosphate'	PMID:2440045	InChI=1S/C10H16N5O13P3/c11-8-5-9(13-2-12-8)15(3-14-5)10-7(17)6(16)4(26-10)1-25-30(21,22)28-31(23,24)27-29(18,19)20/h2-4,6-7,10,16-17H,1H2,(H,21,22)(H,23,24)(H2,11,12,13)(H2,18,19,20)/t4-,6-,7-,10-/m1/s1		XylR			Extracted from BioNemo v6.0 (20170227).
Adenosine 5-triphosphate'	PMID:9343354	InChI=1S/C10H16N5O13P3/c11-8-5-9(13-2-12-8)15(3-14-5)10-7(17)6(16)4(26-10)1-25-30(21,22)28-31(23,24)27-29(18,19)20/h2-4,6-7,10,16-17H,1H2,(H,21,22)(H,23,24)(H2,11,12,13)(H2,18,19,20)/t4-,6-,7-,10-/m1/s1		XylR			Extracted from BioNemo v6.0 (20170227).
Phenol	PMID:11418563	InChI=1S/C6H6O/c7-6-4-2-1-3-5-6/h1-5,7H		PhcR			Extracted from BioNemo v6.0 (20170227).
Benzoate	PMID:12620848	InChI=1S/C7H6O2/c8-7(9)6-4-2-1-3-5-6/h1-5H,(H,8,9)/p-1		BenM			Extracted from BioNemo v6.0 (20170227).
Phenol	PMID:9520267	InChI=1S/C6H6O/c7-6-4-2-1-3-5-6/h1-5,7H		MopR			Extracted from BioNemo v6.0 (20170227).
Adenosine 5-triphosphate'	PMID:1579469	InChI=1S/C10H16N5O13P3/c11-8-5-9(13-2-12-8)15(3-14-5)10-7(17)6(16)4(26-10)1-25-30(21,22)28-31(23,24)27-29(18,19)20/h2-4,6-7,10,16-17H,1H2,(H,21,22)(H,23,24)(H2,11,12,13)(H2,18,19,20)/t4-,6-,7-,10-/m1/s1		XylR			Extracted from BioNemo v6.0 (20170227).
cis,cis-Muconate	PMID:14762017	InChI=1S/C6H6O4/c7-5(8)3-1-2-4-6(9)10/h1-4H,(H,7,8)(H,9,10)		BenM			Extracted from BioNemo v6.0 (20170227).
3,4-dichlorobenzoate	PMID:3022293	InChI=1S/C7H4Cl2O2/c8-5-2-1-4(7(10)11)3-6(5)9/h1-3H,(H,10,11)/p-1		XylS			Extracted from BioNemo v6.0 (20170227).
Benzene	PMID:8892837	InChI=1S/C6H6/c1-2-4-6-5-3-1/h1-6H		TbuT			Extracted from BioNemo v6.0 (20170227).
2,4-Dichloro-cis,cis-muconate	PMID:10713456	InChI=1S/C6H4Cl2O4/c7-3(2-5(9)10)1-4(8)6(11)12/h1-2H,(H,9,10)(H,11,12)/p-2/b3-2+,4-1+		TfdR			Extracted from BioNemo v6.0 (20170227).
Benzoate	PMID:2440045	InChI=1S/C7H6O2/c8-7(9)6-4-2-1-3-5-6/h1-5H,(H,8,9)/p-1		XylS			Extracted from BioNemo v6.0 (20170227).
3-Hydroxytoluene	PMID:9023219	InChI=1S/C7H8O/c1-6-3-2-4-7(8)5-6/h2-5,8H,1H3		MopR			Extracted from BioNemo v6.0 (20170227).
3,4-Dihydroxybenzoate	PMID:11472929	InChI=1S/C7H6O4/c8-5-2-1-4(7(10)11)3-6(5)9/h1-3,8-9H,(H,10,11)		CbaR			Extracted from BioNemo v6.0 (20170227).
4-Hydroxyphenylacetate	PMID:8077235	InChI=1S/C8H8O3/c9-7-3-1-6(2-4-7)5-8(10)11/h1-4,9H,5H2,(H,10,11)		HpaA			Extracted from BioNemo v6.0 (20170227).
Toluene-4-sulfonate	PMID:12676713	InChI=1S/C7H8O3S/c1-6-2-4-7(5-3-6)11(8,9)10/h2-5H,1H3,(H,8,9,10)/p-1		TsaR			Extracted from BioNemo v6.0 (20170227).
p-Xylene	PMID:1874736	InChI=1S/C8H10/c1-7-3-5-8(2)6-4-7/h3-6H,1-2H3		XylR			Extracted from BioNemo v6.0 (20170227).
Benzoate	PMID:8376330	InChI=1S/C7H6O2/c8-7(9)6-4-2-1-3-5-6/h1-5H,(H,8,9)/p-1		PcaR			Extracted from BioNemo v6.0 (20170227).
2,4-dimethylphenol	PMID:9758777	InChI=1S/C8H10O/c1-6-3-4-8(9)7(2)5-6/h3-5,9H,1-2H3		TouR			Extracted from BioNemo v6.0 (20170227).
2,4-Dichloro-cis,cis-muconate	PMID:10894723	InChI=1S/C6H4Cl2O4/c7-3(2-5(9)10)1-4(8)6(11)12/h1-2H,(H,9,10)(H,11,12)/p-2/b3-2+,4-1+		TfdR			Extracted from BioNemo v6.0 (20170227).
2-nitrotoluene	PMID:12534468	InChI=1S/C7H7NO2/c1-6-4-2-3-5-7(6)8(9)10/h2-5H,1H3		XylR			Extracted from BioNemo v6.0 (20170227).
cis,cis-Muconate	PMID:12032345	InChI=1S/C6H6O4/c7-5(8)3-1-2-4-6(9)10/h1-4H,(H,7,8)(H,9,10)		BenM			Extracted from BioNemo v6.0 (20170227).
4-Hydroxybenzoate	PMID:9409145	InChI=1S/C7H6O3/c8-6-3-1-5(2-4-6)7(9)10/h1-4,8H,(H,9,10)/p-1		PobR			Extracted from BioNemo v6.0 (20170227).
Toluene	PMID:8631713	InChI=1S/C7H8/c1-7-5-3-2-4-6-7/h2-6H,1H3		TodS			Extracted from BioNemo v6.0 (20170227).
2,4-dinitrotoluene	PMID:12813084	InChI=1S/C7H6N2O4/c1-5-2-3-6(8(10)11)4-7(5)9(12)13/h2-4H,1H3		NtdR			Extracted from BioNemo v6.0 (20170227).
2-Chloro-cis,cis-muconate	PMID:9352923	InChI=1S/C6H5ClO4/c7-4(6(10)11)2-1-3-5(8)9/h1-3H,(H,8,9)(H,10,11)/p-2/b3-1-,4-2+		ClcR			Extracted from BioNemo v6.0 (20170227).
o-Methylbenzoate	PMID:3022293	InChI=1S/C8H8O2/c1-6-4-2-3-5-7(6)8(9)10/h2-5H,1H3,(H,9,10)/p-1		XylS			Extracted from BioNemo v6.0 (20170227).
cis,cis-Muconate	PMID:9573203	InChI=1S/C6H6O4/c7-5(8)3-1-2-4-6(9)10/h1-4H,(H,7,8)(H,9,10)		BenM			Extracted from BioNemo v6.0 (20170227).
4-Chlorobenzaldehyde	PMID:1874736	InChI=1S/C7H5ClO/c8-7-3-1-6(5-9)2-4-7/h1-5H		XylR			Extracted from BioNemo v6.0 (20170227).
3-Hydroxybenzoate	PMID:11472929	InChI=1S/C7H6O3/c8-6-3-1-2-5(4-6)7(9)10/h1-4,8H,(H,9,10)/p-1		CbaR			Extracted from BioNemo v6.0 (20170227).
Adenosine 5-triphosphate'	PMID:1874736	InChI=1S/C10H16N5O13P3/c11-8-5-9(13-2-12-8)15(3-14-5)10-7(17)6(16)4(26-10)1-25-30(21,22)28-31(23,24)27-29(18,19)20/h2-4,6-7,10,16-17H,1H2,(H,21,22)(H,23,24)(H2,11,12,13)(H2,18,19,20)/t4-,6-,7-,10-/m1/s1		XylR			Extracted from BioNemo v6.0 (20170227).
4-nitrotoluene	PMID:1579469	InChI=1S/C7H7NO2/c1-6-2-4-7(5-3-6)8(9)10/h2-5H,1H3		XylR			Extracted from BioNemo v6.0 (20170227).
Adenosine 5-triphosphate'	PMID:1579469	InChI=1S/C10H16N5O13P3/c11-8-5-9(13-2-12-8)15(3-14-5)10-7(17)6(16)4(26-10)1-25-30(21,22)28-31(23,24)27-29(18,19)20/h2-4,6-7,10,16-17H,1H2,(H,21,22)(H,23,24)(H2,11,12,13)(H2,18,19,20)/t4-,6-,7-,10-/m1/s1		XylR			Extracted from BioNemo v6.0 (20170227).
phenylacetyl-CoA	PMID:9109378	InChI=1S/C29H42N7O17P3S/c1-29(2,24(40)27(41)32-9-8-19(37)31-10-11-57-20(38)12-17-6-4-3-5-7-17)14-50-56(47,48)53-55(45,46)49-13-18-23(52-54(42,43)44)22(39)28(51-18)36-16-35-21-25(30)33-15-34-26(21)36/h3-7,15-16,18,22-24,28,39-40H,8-14H2,1-2H3,(H,31,37)(H,32,41)(H,45,46)(H,47,48)(H2,30,33,34)(H2,42,43,44)/t18-,22-,23-,24+,28-/m1/s1		PaaX			Extracted from BioNemo v6.0 (20170227).
m-Xylene	PMID:12534468	InChI=1S/C8H10/c1-7-4-3-5-8(2)6-7/h3-6H,1-2H3		XylR			Extracted from BioNemo v6.0 (20170227).
4-Hydroxytoluene	PMID:10473416	InChI=1S/C7H8O/c1-6-2-4-7(8)5-3-6/h2-5,8H,1H3		TouR			Extracted from BioNemo v6.0 (20170227).
benzylbutyrate	PMID:11114944	InChI=1S/C11H14O2/c1-2-6-11(12)13-9-10-7-4-3-5-8-10/h3-5,7-8H,2,6,9H2,1H3		AreR			Extracted from BioNemo v6.0 (20170227).
Benzoate	PMID:11092867	InChI=1S/C7H6O2/c8-7(9)6-4-2-1-3-5-6/h1-5H,(H,8,9)/p-1		BenM			Extracted from BioNemo v6.0 (20170227).
Phenol	PMID:8596453	InChI=1S/C6H6O/c7-6-4-2-1-3-5-6/h1-5,7H		MopR			Extracted from BioNemo v6.0 (20170227).
2,6-Dichlorohydroquinone(DiCH)	PMID:11916699	InChI=1S/C6H4Cl2O2/c7-4-1-3(9)2-5(8)6(4)10/h1-2,9-10H		LinR			Extracted from BioNemo v6.0 (20170227).
Benzoate	PMID:9343354	InChI=1S/C7H6O2/c8-7(9)6-4-2-1-3-5-6/h1-5H,(H,8,9)/p-1		XylS			Extracted from BioNemo v6.0 (20170227).
3,4-dimethylbenzoate	PMID:9890992	InChI=1S/C9H10O2/c1-6-3-4-8(9(10)11)5-7(6)2/h3-5H,1-2H3,(H,10,11)/p-1		XylS			Extracted from BioNemo v6.0 (20170227).
2-Chloro-cis,cis-muconate	PMID:8419291	InChI=1S/C6H5ClO4/c7-4(6(10)11)2-1-3-5(8)9/h1-3H,(H,8,9)(H,10,11)/p-2/b3-1-,4-2+		ClcR			Extracted from BioNemo v6.0 (20170227).
3,4-dimethylphenol	PMID:11292804	InChI=1S/C8H10O/c1-6-3-4-8(9)5-7(6)2/h3-5,9H,1-2H3		DmpR			Extracted from BioNemo v6.0 (20170227).
Adenosine 5-triphosphate'	PMID:12634347	InChI=1S/C10H16N5O13P3/c11-8-5-9(13-2-12-8)15(3-14-5)10-7(17)6(16)4(26-10)1-25-30(21,22)28-31(23,24)27-29(18,19)20/h2-4,6-7,10,16-17H,1H2,(H,21,22)(H,23,24)(H2,11,12,13)(H2,18,19,20)/t4-,6-,7-,10-/m1/s1		TodT			Extracted from BioNemo v6.0 (20170227).
3-Oxoadipate	PMID:9260946	InChI=1S/C6H8O5/c7-4(3-6(10)11)1-2-5(8)9/h1-3H2,(H,8,9)(H,10,11)/p-2		PcaR			Extracted from BioNemo v6.0 (20170227).
Adenosine 5-triphosphate'	PMID:12534468	InChI=1S/C10H16N5O13P3/c11-8-5-9(13-2-12-8)15(3-14-5)10-7(17)6(16)4(26-10)1-25-30(21,22)28-31(23,24)27-29(18,19)20/h2-4,6-7,10,16-17H,1H2,(H,21,22)(H,23,24)(H2,11,12,13)(H2,18,19,20)/t4-,6-,7-,10-/m1/s1		XylR			Extracted from BioNemo v6.0 (20170227).
o-Methylbenzoate	PMID:1579469	InChI=1S/C8H8O2/c1-6-4-2-3-5-7(6)8(9)10/h2-5H,1H3,(H,9,10)/p-1		XylS			Extracted from BioNemo v6.0 (20170227).
Toluene	PMID:10333523	InChI=1S/C7H8/c1-7-5-3-2-4-6-7/h2-6H,1H3		TodT			Extracted from BioNemo v6.0 (20170227).
cis,cis-Muconate	PMID:1688844	InChI=1S/C6H6O4/c7-5(8)3-1-2-4-6(9)10/h1-4H,(H,7,8)(H,9,10)		CatR			Extracted from BioNemo v6.0 (20170227).
Adenosine 5-triphosphate'	PMID:9343354	InChI=1S/C10H16N5O13P3/c11-8-5-9(13-2-12-8)15(3-14-5)10-7(17)6(16)4(26-10)1-25-30(21,22)28-31(23,24)27-29(18,19)20/h2-4,6-7,10,16-17H,1H2,(H,21,22)(H,23,24)(H2,11,12,13)(H2,18,19,20)/t4-,6-,7-,10-/m1/s1		XylR			Extracted from BioNemo v6.0 (20170227).
Benzoate	PMID:9260946	InChI=1S/C7H6O2/c8-7(9)6-4-2-1-3-5-6/h1-5H,(H,8,9)/p-1		PcaR			Extracted from BioNemo v6.0 (20170227).
Adenosine 5-triphosphate'	PMID:2440045	InChI=1S/C10H16N5O13P3/c11-8-5-9(13-2-12-8)15(3-14-5)10-7(17)6(16)4(26-10)1-25-30(21,22)28-31(23,24)27-29(18,19)20/h2-4,6-7,10,16-17H,1H2,(H,21,22)(H,23,24)(H2,11,12,13)(H2,18,19,20)/t4-,6-,7-,10-/m1/s1		XylR			Extracted from BioNemo v6.0 (20170227).
ghost_inducer	PMID:16349567			StyR			Extracted from BioNemo v6.0 (20170227).
Benzylalcohol	PMID:11114944	InChI=1S/C7H8O/c8-6-7-4-2-1-3-5-7/h1-5,8H,6H2		AreR			Extracted from BioNemo v6.0 (20170227).
cis,cis-Muconate	PMID:9573203	InChI=1S/C6H6O4/c7-5(8)3-1-2-4-6(9)10/h1-4H,(H,7,8)(H,9,10)		CatM			Extracted from BioNemo v6.0 (20170227).
2,3-Dihydroxybiphenyl	PMID:10900199	InChI=1S/C12H10O2/c13-11-8-4-7-10(12(11)14)9-5-2-1-3-6-9/h1-8,13-14H		Orf0			Extracted from BioNemo v6.0 (20170227).
Adenosine 5-triphosphate'	PMID:14627825	InChI=1S/C10H16N5O13P3/c11-8-5-9(13-2-12-8)15(3-14-5)10-7(17)6(16)4(26-10)1-25-30(21,22)28-31(23,24)27-29(18,19)20/h2-4,6-7,10,16-17H,1H2,(H,21,22)(H,23,24)(H2,11,12,13)(H2,18,19,20)/t4-,6-,7-,10-/m1/s1		XylR			Extracted from BioNemo v6.0 (20170227).
Adenosine 5-triphosphate'	PMID:1874736	InChI=1S/C10H16N5O13P3/c11-8-5-9(13-2-12-8)15(3-14-5)10-7(17)6(16)4(26-10)1-25-30(21,22)28-31(23,24)27-29(18,19)20/h2-4,6-7,10,16-17H,1H2,(H,21,22)(H,23,24)(H2,11,12,13)(H2,18,19,20)/t4-,6-,7-,10-/m1/s1		XylR			Extracted from BioNemo v6.0 (20170227).
Adenosine 5-triphosphate'	PMID:8631713	InChI=1S/C10H16N5O13P3/c11-8-5-9(13-2-12-8)15(3-14-5)10-7(17)6(16)4(26-10)1-25-30(21,22)28-31(23,24)27-29(18,19)20/h2-4,6-7,10,16-17H,1H2,(H,21,22)(H,23,24)(H2,11,12,13)(H2,18,19,20)/t4-,6-,7-,10-/m1/s1		TodT			Extracted from BioNemo v6.0 (20170227).
Chlorohydroquinone	PMID:11916699	InChI=1S/C6H5ClO2/c7-5-3-4(8)1-2-6(5)9/h1-3,8-9H		LinR			Extracted from BioNemo v6.0 (20170227).
Styrene	PMID:9495743	InChI=1S/C8H8/c1-2-8-6-4-3-5-7-8/h2-7H,1H2		StySR			Extracted from BioNemo v6.0 (20170227).
Salicylate	PMID:3001734	InChI=1S/C7H6O3/c8-6-4-2-1-3-5(6)7(9)10/h1-4,8H,(H,9,10)		NahR			Extracted from BioNemo v6.0 (20170227).
3-Hydroxytoluene	PMID:9520267	InChI=1S/C7H8O/c1-6-3-2-4-7(8)5-6/h2-5,8H,1H3		MopR			Extracted from BioNemo v6.0 (20170227).
m-Xylene	PMID:1874736	InChI=1S/C8H10/c1-7-4-3-5-8(2)6-7/h3-6H,1-2H3		XylR			Extracted from BioNemo v6.0 (20170227).
Adenosine 5-triphosphate'	PMID:2670929	InChI=1S/C10H16N5O13P3/c11-8-5-9(13-2-12-8)15(3-14-5)10-7(17)6(16)4(26-10)1-25-30(21,22)28-31(23,24)27-29(18,19)20/h2-4,6-7,10,16-17H,1H2,(H,21,22)(H,23,24)(H2,11,12,13)(H2,18,19,20)/t4-,6-,7-,10-/m1/s1		TodT			Extracted from BioNemo v6.0 (20170227).
Toluene	PMID:9037074	InChI=1S/C7H8/c1-7-5-3-2-4-6-7/h2-6H,1H3		TodST			Extracted from BioNemo v6.0 (20170227).
4-Hydroxybenzoate	PMID:10613868	InChI=1S/C7H6O3/c8-6-3-1-5(2-4-6)7(9)10/h1-4,8H,(H,9,10)/p-1		HbaR			Extracted from BioNemo v6.0 (20170227).
cis,cis-Muconate	PMID:9925607	InChI=1S/C6H6O4/c7-5(8)3-1-2-4-6(9)10/h1-4H,(H,7,8)(H,9,10)		CbnR			Extracted from BioNemo v6.0 (20170227).
Phenol	PMID:11743715	InChI=1S/C6H6O/c7-6-4-2-1-3-5-6/h1-5,7H		DmpR			Extracted from BioNemo v6.0 (20170227).
Toluene-4-sulfonate	PMID:13680097	InChI=1S/C7H8O3S/c1-6-2-4-7(5-3-6)11(8,9)10/h2-5H,1H3,(H,8,9,10)/p-1		TsaR			Extracted from BioNemo v6.0 (20170227).
cis,cis-Muconate	PMID:9931486	InChI=1S/C6H6O4/c7-5(8)3-1-2-4-6(9)10/h1-4H,(H,7,8)(H,9,10)		OrfR1			Extracted from BioNemo v6.0 (20170227).
Phenol	PMID:9023219	InChI=1S/C6H6O/c7-6-4-2-1-3-5-6/h1-5,7H		MopR			Extracted from BioNemo v6.0 (20170227).
Toluene	PMID:8892837	InChI=1S/C7H8/c1-7-5-3-2-4-6-7/h2-6H,1H3		TbuT			Extracted from BioNemo v6.0 (20170227).
1,1,2-Trichloroethylene	PMID:8892837	InChI=1S/C2HCl3/c3-1-2(4)5/h1H		TbuT			Extracted from BioNemo v6.0 (20170227).
Phenol	PMID:8606180	InChI=1S/C6H6O/c7-6-4-2-1-3-5-6/h1-5,7H		PhlR			Extracted from BioNemo v6.0 (20170227).
Phenol	PMID:15240250	InChI=1S/C6H6O/c7-6-4-2-1-3-5-6/h1-5,7H		TbuT			Extracted from BioNemo v6.0 (20170227).
3-bromobenzoate	PMID:9409145	InChI=1S/C7H5BrO2/c8-6-3-1-2-5(4-6)7(9)10/h1-4H,(H,9,10)/p-1		XylS			Extracted from BioNemo v6.0 (20170227).
Chlorohydroquinone	PMID:15060023	InChI=1S/C6H5ClO2/c7-5-3-4(8)1-2-6(5)9/h1-3,8-9H		LinR			Extracted from BioNemo v6.0 (20170227).
Nitrobenzene	PMID:11489860	InChI=1S/C6H5NO2/c8-7(9)6-4-2-1-3-5-6/h1-5H		NbzR			Extracted from BioNemo v6.0 (20170227).
cis,cis-Muconate	PMID:11092867	InChI=1S/C6H6O4/c7-5(8)3-1-2-4-6(9)10/h1-4H,(H,7,8)(H,9,10)		CatM			Extracted from BioNemo v6.0 (20170227).
Benzoate	PMID:9294456	InChI=1S/C7H6O2/c8-7(9)6-4-2-1-3-5-6/h1-5H,(H,8,9)/p-1		BenM			Extracted from BioNemo v6.0 (20170227).
2,3-dimethylbenzoate	PMID:9343354	InChI=1S/C9H10O2/c1-6-4-3-5-8(7(6)2)9(10)11/h3-5H,1-2H3,(H,10,11)/p-1		XylS			Extracted from BioNemo v6.0 (20170227).
2,3-dimethylbenzoate	PMID:9890992	InChI=1S/C9H10O2/c1-6-4-3-5-8(7(6)2)9(10)11/h3-5H,1-2H3,(H,10,11)/p-1		XylS			Extracted from BioNemo v6.0 (20170227).
3-Hydroxytoluene	PMID:11425758	InChI=1S/C7H8O/c1-6-3-2-4-7(8)5-6/h2-5,8H,1H3		TouR			Extracted from BioNemo v6.0 (20170227).
3-chlorobenzoate	PMID:12534468	InChI=1S/C7H5ClO2/c8-6-3-1-2-5(4-6)7(9)10/h1-4H,(H,9,10)/p-1		XylS			Extracted from BioNemo v6.0 (20170227).
4-Hydroxybenzoate	PMID:9515921	InChI=1S/C7H6O3/c8-6-3-1-5(2-4-6)7(9)10/h1-4,8H,(H,9,10)/p-1		PobR			Extracted from BioNemo v6.0 (20170227).
m-amino-nitrotoluene	PMID:9343354	InChI=1S/C7H10N2/c1-5-2-3-6(8)4-7(5)9/h2-4H,8-9H2,1H3		XylR			Extracted from BioNemo v6.0 (20170227).
4-Chlorocatechol	PMID:11368916	InChI=1S/C6H5ClO2/c7-4-1-2-5(8)6(9)3-4/h1-3,8-9H		TfdT			Extracted from BioNemo v6.0 (20170227).
3-chlorobenzoate	PMID:9343354	InChI=1S/C7H5ClO2/c8-6-3-1-2-5(4-6)7(9)10/h1-4H,(H,9,10)/p-1		XylS			Extracted from BioNemo v6.0 (20170227).
Trehalose		InChI=1S/C12H22O11/c13-1-3-5(15)7(17)9(19)11(21-3)23-12-10(20)8(18)6(16)4(2-14)22-12/h3-20H,1-2H2/t3-,4-,5-,6-,7+,8+,9-,10-,11-,12-/m1/s1		TreR		transcription factor	Extracted from RegPrecise v4.0 (20170227): effector_id=193
Hypoxanthine		InChI=1S/C5H4N4O/c10-5-3-4(7-1-6-3)8-2-9-5/h1-2H,(H2,6,7,8,9,10)		PurR		transcription factor	Extracted from RegPrecise v4.0 (20170227): effector_id=188
Iron-sulfur cluster redox state				IscR2		transcription factor	Extracted from RegPrecise v4.0 (20170227): effector_id=179
L-glutamine		InChI=1S/C5H10N2O3/c6-3(5(9)10)1-2-4(7)8/h3H,1-2,6H2,(H2,7,8)(H,9,10)/t3-/m0/s1		glnA		RNA	Extracted from RegPrecise v4.0 (20170227): effector_id=287
Tagatose-6-phosphate		InChI=1S/C6H13O9P/c7-2-6(10)5(9)4(8)3(15-6)1-14-16(11,12)13/h3-5,7-10H,1-2H2,(H2,11,12,13)		TagR		transcription factor	Extracted from RegPrecise v4.0 (20170227): effector_id=221
L-galactose		InChI=1S/C6H12O6/c7-1-3(9)5(11)6(12)4(10)2-8/h1,3-6,8-12H,2H2/t3-,4+,5+,6-/m1/s1		LgoR		transcription factor	Extracted from RegPrecise v4.0 (20170227): effector_id=343
Inorganic phosphate		InChI=1S/H3O4P/c1-5(2,3)4/h(H3,1,2,3,4)/p-3		SphR		transcription factor	Extracted from RegPrecise v4.0 (20170227): effector_id=164
Phenylalanine		InChI=1S/C9H11NO2/c10-8(9(11)12)6-7-4-2-1-3-5-7/h1-5,8H,6,10H2,(H,11,12)		TyrR		transcription factor	Extracted from RegPrecise v4.0 (20170227): effector_id=128
Oleate		InChI=1S/C18H34O2/c1-2-3-4-5-6-7-8-9-10-11-12-13-14-15-16-17-18(19)20/h9-10H,2-8,11-17H2,1H3,(H,19,20)		FatR		transcription factor	Extracted from RegPrecise v4.0 (20170227): effector_id=220
Fructose-1,6-bisphosphate		InChI=1S/C6H14O12P2/c7-4-3(1-16-19(10,11)12)18-6(9,5(4)8)2-17-20(13,14)15/h3-5,7-9H,1-2H2,(H2,10,11,12)(H2,13,14,15)		CcpA		transcription factor	Extracted from RegPrecise v4.0 (20170227): effector_id=81
L-fuculose-1-phosphate		InChI=1S/C6H13O8P/c1-3(7)5(9)6(10)4(8)2-14-15(11,12)13/h3,5-7,9-10H,2H2,1H3,(H2,11,12,13)/t3-,5+,6-/m0/s1		FucR		transcription factor	Extracted from RegPrecise v4.0 (20170227): effector_id=270
Quinone		InChI=1S/C6H4O2/c7-5-1-2-6(8)4-3-5/h1-4H		YodB/CatR		transcription factor	Extracted from RegPrecise v4.0 (20170227): effector_id=48
GutB, sorbitol-specific PTS EIIB component				GutR		transcription factor	Extracted from RegPrecise v4.0 (20170227): effector_id=292
Glycerol 3-phosphate		InChI=1S/C3H9O6P/c4-1-3(5)2-9-10(6,7)8/h3-5H,1-2H2,(H2,6,7,8)		GlpR		transcription factor	Extracted from RegPrecise v4.0 (20170227): effector_id=283
Oxygen		InChI=1S/O2/c1-2		FixK		transcription factor	Extracted from RegPrecise v4.0 (20170227): effector_id=22
Beta-glucoside				Caur_1157		transcription factor	Extracted from RegPrecise v4.0 (20170227): effector_id=34
Nitric oxide		InChI=1S/NO/c1-2		NorR2		transcription factor	Extracted from RegPrecise v4.0 (20170227): effector_id=211
SinI, antirepressor protein				SinR		transcription factor	Extracted from RegPrecise v4.0 (20170227): effector_id=185
Salicylate		InChI=1S/C7H6O3/c8-6-4-2-1-3-5(6)7(9)10/h1-4,8H,(H,9,10)		BsdA		transcription factor	Extracted from RegPrecise v4.0 (20170227): effector_id=101
Adenosylcobalamin		InChI=1S/C62H90N13O14P.C10H12N5O3.Co/c1-29-20-39-40(21-30(29)2)75(28-70-39)57-52(84)53(41(27-76)87-57)89-90(85,86)88-31(3)26-69-49(83)18-19-59(8)37(22-46(66)80)56-62(11)61(10,25-48(68)82)36(14-17-45(65)79)51(74-62)33(5)55-60(9,24-47(67)81)34(12-15-43(63)77)38(71-55)23-42-58(6,7)35(13-16-44(64)78)50(72-42)32(4)54(59)73-56;1-4-6(16)7(17)10(18-4)15-3-14-5-8(11)12-2-13-9(5)15;/h20-21,23,28,31,34-37,4…		PhrR		transcription factor	Extracted from RegPrecise v4.0 (20170227): effector_id=87
Maltose-6-phosphate		InChI=1S/C12H23O14P/c13-1-3-10(7(16)8(17)11(19)24-3)26-12-9(18)6(15)5(14)4(25-12)2-23-27(20,21)22/h3-19H,1-2H2,(H2,20,21,22)/t3-,4-,5-,6+,7-,8-,9-,10-,11+,12-/m1/s1		GlvR		transcription factor	Extracted from RegPrecise v4.0 (20170227): effector_id=54
Iron-sulfur cluster redox state				SufR		transcription factor	Extracted from RegPrecise v4.0 (20170227): effector_id=179
Nickel ion, (Ni2+)		InChI=1S/Ni		RcnR		transcription factor	Extracted from RegPrecise v4.0 (20170227): effector_id=46
Uracil		InChI=1S/C4H4N2O2/c7-3-1-2-5-4(8)6-3/h1-2H,(H2,5,6,7,8)		RutR2		transcription factor	Extracted from RegPrecise v4.0 (20170227): effector_id=105
Nitric oxide		InChI=1S/NO/c1-2		NorR		transcription factor	Extracted from RegPrecise v4.0 (20170227): effector_id=211
Glucosamine-6-phosphate		InChI=1S/C6H14NO8P/c7-3-5(9)4(8)2(15-6(3)10)1-14-16(11,12)13/h2-6,8-10H,1,7H2,(H2,11,12,13)		DasR		transcription factor	Extracted from RegPrecise v4.0 (20170227): effector_id=153
Cellobiose-6-phosphate				CelR		transcription factor	Extracted from RegPrecise v4.0 (20170227): effector_id=294
2,4-Dinitrophenol		InChI=1S/C6H4N2O5/c9-6-2-1-4(7(10)11)3-5(6)8(12)13/h1-3,9H		MprA		transcription factor	Extracted from RegPrecise v4.0 (20170227): effector_id=143
Xylitol		InChI=1S/C5H12O5/c6-1-3(8)5(10)4(9)2-7/h3-10H,1-2H2/t3-,4+,5?		XltR		transcription factor	Extracted from RegPrecise v4.0 (20170227): effector_id=181
SgaB2, ascorbate-specific PTS system, EIIB component				SgaR2		transcription factor	Extracted from RegPrecise v4.0 (20170227): effector_id=291
NrgB, ammonium uptake protein				TnrA		transcription factor	Extracted from RegPrecise v4.0 (20170227): effector_id=237
Cobalt ion, (Co2+)		InChI=1S/Co		RcnR		transcription factor	Extracted from RegPrecise v4.0 (20170227): effector_id=127
Chloramphenicol		InChI=1S/C11H12Cl2N2O5/c12-10(13)11(18)14-8(5-16)9(17)6-1-3-7(4-2-6)15(19)20/h1-4,8-10,16-17H,5H2,(H,14,18)/t8-,9-/m1/s1		MarR		transcription factor	Extracted from RegPrecise v4.0 (20170227): effector_id=79
New effector				SCO2753		transcription factor	Extracted from RegPrecise v4.0 (20170227): effector_id=93
Arsenite		InChI=1S/AsO3/c2-1(3)4/q-3		AseR		transcription factor	Extracted from RegPrecise v4.0 (20170227): effector_id=118
Trehalose		InChI=1S/C12H22O11/c13-1-3-5(15)7(17)9(19)11(21-3)23-12-10(20)8(18)6(16)4(2-14)22-12/h3-20H,1-2H2/t3-,4-,5-,6-,7+,8+,9-,10-,11-,12-/m1/s1		ThuR		transcription factor	Extracted from RegPrecise v4.0 (20170227): effector_id=193
Pectic galactan				HTCS_Pga		transcription factor	Extracted from RegPrecise v4.0 (20170227): effector_id=301
Mannose		InChI=1S/C6H12O6/c7-1-2-3(8)4(9)5(10)6(11)12-2/h2-11H,1H2/t2-,3-,4+,5+,6?/m1/s1		ManR2		transcription factor	Extracted from RegPrecise v4.0 (20170227): effector_id=121
Fructose-1-phosphate		InChI=1S/C6H13O9P/c7-1-3(8)5(10)6(11)4(9)2-15-16(12,13)14/h3,5-8,10-11H,1-2H2,(H2,12,13,14)		FruR		transcription factor	Extracted from RegPrecise v4.0 (20170227): effector_id=56
Cellobiose-6-phosphate				AscG		transcription factor	Extracted from RegPrecise v4.0 (20170227): effector_id=294
Ascorbate-6-phosphate				SgaR2		transcription factor	Extracted from RegPrecise v4.0 (20170227): effector_id=160
Nitric oxide		InChI=1S/NO/c1-2		NsrR2		transcription factor	Extracted from RegPrecise v4.0 (20170227): effector_id=211
D-glycerate		InChI=1S/C3H6O4/c4-1-2(5)3(6)7/h2,4-5H,1H2,(H,6,7)		GlxR		transcription factor	Extracted from RegPrecise v4.0 (20170227): effector_id=235
HPr, phosphocarrier protein				SgaR		transcription factor	Extracted from RegPrecise v4.0 (20170227): effector_id=53
D-glycerate		InChI=1S/C3H6O4/c4-1-2(5)3(6)7/h2,4-5H,1H2,(H,6,7)		SdaR		transcription factor	Extracted from RegPrecise v4.0 (20170227): effector_id=235
Oxygen		InChI=1S/O2/c1-2		FixJ		transcription factor	Extracted from RegPrecise v4.0 (20170227): effector_id=22
Pyridoxal-5-phosphate		InChI=1S/C8H10NO6P/c1-5-8(11)7(3-10)6(2-9-5)4-15-16(12,13)14/h2-3,11H,4H2,1H3,(H2,12,13,14)		PdxR2		transcription factor	Extracted from RegPrecise v4.0 (20170227): effector_id=155
N-acetylmannosamine-6-phosphate		InChI=1S/C8H16NO9P/c1-4(11)9-5(2-10)7(13)8(14)6(12)3-18-19(15,16)17/h2,5-8,12-14H,3H2,1H3,(H,9,11)(H2,15,16,17)/t5-,6-,7-,8-/m1/s1		NanR (SiaQ)		transcription factor	Extracted from RegPrecise v4.0 (20170227): effector_id=312
Iron ion, (Fe2+)		InChI=1S/Fe		IscR		transcription factor	Extracted from RegPrecise v4.0 (20170227): effector_id=119
Cyclic 3',5'-AMP		InChI=1S/C10H12N5O6P/c11-8-5-9(13-2-12-8)15(3-14-5)10-6(16)7-4(20-10)1-19-22(17,18)21-7/h2-4,6-7,10,16H,1H2,(H,17,18)(H2,11,12,13)/t4-,6-,7-,10-/m1/s1		GlxR		transcription factor	Extracted from RegPrecise v4.0 (20170227): effector_id=96
Rhamogalacturonate oligosaccharides				RhiR		transcription factor	Extracted from RegPrecise v4.0 (20170227): effector_id=298
Fructose		InChI=1S/C6H12O6/c7-2-6(11)5(10)4(9)3(8)1-12-6/h3-5,7-11H,1-2H2/t3-,4-,5+,6?/m1/s1		FruR		transcription factor	Extracted from RegPrecise v4.0 (20170227): effector_id=76
Fructose-1-phosphate		InChI=1S/C6H13O9P/c7-1-3(8)5(10)6(11)4(9)2-15-16(12,13)14/h3,5-8,10-11H,1-2H2,(H2,12,13,14)		FruR2		transcription factor	Extracted from RegPrecise v4.0 (20170227): effector_id=56
Hydrogen peroxide		InChI=1S/H2O2/c1-2/h1-2H		PerR		transcription factor	Extracted from RegPrecise v4.0 (20170227): effector_id=13
O-glycans				HTCS_Ogl-2		transcription factor	Extracted from RegPrecise v4.0 (20170227): effector_id=305
HPr, phosphocarrier protein				SgaR2		transcription factor	Extracted from RegPrecise v4.0 (20170227): effector_id=53
Ribose		InChI=1S/C5H10O5/c6-2-1-10-5(9)4(8)3(2)7/h2-9H,1H2/t2-,3-,4-,5?/m1/s1		RbsR3		transcription factor	Extracted from RegPrecise v4.0 (20170227): effector_id=77
Zinc ion, (Zn2+)		InChI=1S/Zn		Zur2		transcription factor	Extracted from RegPrecise v4.0 (20170227): effector_id=112
Chondroitin sulphate		InChI=1S/C13H21NO15S/c1-2(15)14-3-8(7(19)13(28-11(3)22)29-30(23,24)25)26-12-6(18)4(16)5(17)9(27-12)10(20)21/h3-9,11-13,16-19,22H,1H3,(H,14,15)(H,20,21)(H,23,24,25)/t3-,4+,5+,6-,7-,8-,9+,11-,12-,13-/m1/s1		HTCS_Hya		transcription factor	Extracted from RegPrecise v4.0 (20170227): effector_id=303
Arg-tRNA				T-box(Arg)		RNA	Extracted from RegPrecise v4.0 (20170227): effector_id=3
Ferulic acid		InChI=1S/C10H10O4/c1-14-9-6-7(2-4-8(9)11)3-5-10(12)13/h2-6,11H,1H3,(H,12,13)/b5-3+		VanR		transcription factor	Extracted from RegPrecise v4.0 (20170227): effector_id=172
Arginine		InChI=1S/C6H14N4O2/c7-4(5(11)12)2-1-3-10-6(8)9/h4H,1-3,7H2,(H,11,12)(H4,8,9,10)		ArcR		transcription factor	Extracted from RegPrecise v4.0 (20170227): effector_id=207
Galacturonate		InChI=1S/C6H10O7/c7-1-2(8)4(5(10)11)13-6(12)3(1)9/h1-4,6-9,12H,(H,10,11)/t1-,2+,3+,4-,6-/m0/s1		UxaR		transcription factor	Extracted from RegPrecise v4.0 (20170227): effector_id=183
Beta-glucoside-6-phosphate				AscG		transcription factor	Extracted from RegPrecise v4.0 (20170227): effector_id=192
Tyr-tRNA				T-box(Tyr)		RNA	Extracted from RegPrecise v4.0 (20170227): effector_id=2
Glucuronate		InChI=1S/C6H10O7/c7-1-2(8)4(5(10)11)13-6(12)3(1)9/h1-4,6-9,12H,(H,10,11)/t1-,2-,3+,4-,6?/m0/s1		UxaR		transcription factor	Extracted from RegPrecise v4.0 (20170227): effector_id=21
Allose-6-phosphate		InChI=1S/C6H13O9P/c7-1-3(8)5(10)6(11)4(9)2-15-16(12,13)14/h1,3-6,8-11H,2H2,(H2,12,13,14)/t3-,4+,5-,6+/m0/s1		AlsR		transcription factor	Extracted from RegPrecise v4.0 (20170227): effector_id=326
Sorbitol		InChI=1S/C6H14O6/c7-1-3(9)5(11)6(12)4(10)2-8/h3-12H,1-2H2/t3-,4+,5-,6-/m1/s1		SmoR		transcription factor	Extracted from RegPrecise v4.0 (20170227): effector_id=229
Nickel ion, (Ni2+)		InChI=1S/Ni		Nur		transcription factor	Extracted from RegPrecise v4.0 (20170227): effector_id=46
Ethidium bromide		InChI=1S/C21H19N3.BrH/c1-2-24-20-13-16(23)9-11-18(20)17-10-8-15(22)12-19(17)21(24)14-6-4-3-5-7-14;/h3-13,23H,2,22H2,1H3;1H		AcrR		transcription factor	Extracted from RegPrecise v4.0 (20170227): effector_id=103
Nitrite		InChI=1S/HNO2/c2-1-3/h(H,2,3)/p-1		NarP		transcription factor	Extracted from RegPrecise v4.0 (20170227): effector_id=71
Zinc ion, (Zn2+)		InChI=1S/Zn		Zur		transcription factor	Extracted from RegPrecise v4.0 (20170227): effector_id=112
KdpS, sensor histidine kinase				KdpR		transcription factor	Extracted from RegPrecise v4.0 (20170227): effector_id=314
Vanillate		InChI=1S/C8H8O4/c1-12-7-4-5(8(10)11)2-3-6(7)9/h2-4,9H,1H3,(H,10,11)		VanR		transcription factor	Extracted from RegPrecise v4.0 (20170227): effector_id=104
Manganese ion, (Mn2+)		InChI=1S/Mn		RosR		transcription factor	Extracted from RegPrecise v4.0 (20170227): effector_id=177
D-gluconate		InChI=1S/C6H12O7/c7-1-2(8)3(9)4(10)5(11)6(12)13/h2-5,7-11H,1H2,(H,12,13)		GntR		transcription factor	Extracted from RegPrecise v4.0 (20170227): effector_id=233
Inorganic phosphate		InChI=1S/H3O4P/c1-5(2,3)4/h(H3,1,2,3,4)/p-3		PhoB		transcription factor	Extracted from RegPrecise v4.0 (20170227): effector_id=164
Cadmium, ion (Cd2+)		InChI=1S/Cd/q+2		ArsR		transcription factor	Extracted from RegPrecise v4.0 (20170227): effector_id=152
Acetoin		InChI=1S/C4H8O2/c1-3(5)4(2)6/h3,5H,1-2H3		AcoR		transcription factor	Extracted from RegPrecise v4.0 (20170227): effector_id=201
Ribitol		InChI=1S/C5H12O5/c6-1-3(8)5(10)4(9)2-7/h3-10H,1-2H2/t3-,4+,5?		RbtR		transcription factor	Extracted from RegPrecise v4.0 (20170227): effector_id=331
Feedback-inhibited GlnA, glutamine synthetase				GlnR		transcription factor	Extracted from RegPrecise v4.0 (20170227): effector_id=17
Alpha-galactosides				MsmR1		transcription factor	Extracted from RegPrecise v4.0 (20170227): effector_id=333
Copper ion, (Cu2+)		InChI=1S/Cu		CzrA		transcription factor	Extracted from RegPrecise v4.0 (20170227): effector_id=9
Tungsten		InChI=1S/W		TunR		transcription factor	Extracted from RegPrecise v4.0 (20170227): effector_id=315
Manganese ion, (Mn2+)		InChI=1S/Mn		MntR		transcription factor	Extracted from RegPrecise v4.0 (20170227): effector_id=177
Catechin		InChI=1S/C15H14O6/c16-8-4-11(18)9-6-13(20)15(21-14(9)5-8)7-1-2-10(17)12(19)3-7/h1-5,13,15-20H,6H2/t13-,15+/m0/s1		LmrA		transcription factor	Extracted from RegPrecise v4.0 (20170227): effector_id=225
Arsenite		InChI=1S/AsO3/c2-1(3)4/q-3		ArsR		transcription factor	Extracted from RegPrecise v4.0 (20170227): effector_id=118
RocG, glutamate dehydrogenase				GltC2		transcription factor	Extracted from RegPrecise v4.0 (20170227): effector_id=255
Maltose		InChI=1S/C12H22O11/c13-1-3-5(15)6(16)9(19)12(22-3)23-10-4(2-14)21-11(20)8(18)7(10)17/h3-20H,1-2H2		MalR		transcription factor	Extracted from RegPrecise v4.0 (20170227): effector_id=137
HPr, phosphocarrier protein				MtlR		transcription factor	Extracted from RegPrecise v4.0 (20170227): effector_id=53
Adenine		InChI=1S/C5H5N5/c6-4-3-5(9-1-7-3)10-2-8-4/h1-2H,(H3,6,7,8,9,10)		Purine		RNA	Extracted from RegPrecise v4.0 (20170227): effector_id=50
O-acetyl-L-serine		InChI=1S/C5H9NO4/c1-3(7)10-2-4(6)5(8)9/h4H,2,6H2,1H3,(H,8,9)/t4-/m0/s1		CmbR		transcription factor	Extracted from RegPrecise v4.0 (20170227): effector_id=80
Linoleate		InChI=1S/C18H32O2/c1-2-3-4-5-6-7-8-9-10-11-12-13-14-15-16-17-18(19)20/h6-7,9-10H,2-5,8,11-17H2,1H3,(H,19,20)/b7-6-,10-9-		FatR		transcription factor	Extracted from RegPrecise v4.0 (20170227): effector_id=243
Putrescine		InChI=1S/C4H12N2/c5-3-1-2-4-6/h1-6H2		PuuR		transcription factor	Extracted from RegPrecise v4.0 (20170227): effector_id=178
N-acetylgalactosamine-6-phosphate				AgaR2		transcription factor	Extracted from RegPrecise v4.0 (20170227): effector_id=280
5-dehydro-D-gluconate		InChI=1S/C6H10O7/c7-1-2(8)3(9)4(10)5(11)6(12)13/h3-5,7,9-11H,1H2,(H,12,13)		IdnR		transcription factor	Extracted from RegPrecise v4.0 (20170227): effector_id=272
Phenylalanine		InChI=1S/C9H11NO2/c10-8(9(11)12)6-7-4-2-1-3-5-7/h1-5,8H,6,10H2,(H,11,12)		TyrR1		transcription factor	Extracted from RegPrecise v4.0 (20170227): effector_id=128
3-hydroxybenzoate		InChI=1S/C7H6O3/c8-6-3-1-2-5(4-6)7(9)10/h1-4,8H,(H,9,10)/p-1		GenR		transcription factor	Extracted from RegPrecise v4.0 (20170227): effector_id=259
Galactosamine-6-phosphate		InChI=1S/C6H14NO8P/c7-3-5(9)4(8)2(15-6(3)10)1-14-16(11,12)13/h2-6,8-10H,1,7H2,(H2,11,12,13)		AgaR		transcription factor	Extracted from RegPrecise v4.0 (20170227): effector_id=281
L-xylulose		InChI=1S/C5H10O5/c6-1-3(8)5(10)4(9)2-7/h3,5-8,10H,1-2H2		SgaR		transcription factor	Extracted from RegPrecise v4.0 (20170227): effector_id=354
Deoxyribonucleotides				NrdR		transcription factor	Extracted from RegPrecise v4.0 (20170227): effector_id=198
Beta-galactosides				BgaR		transcription factor	Extracted from RegPrecise v4.0 (20170227): effector_id=338
Glutamate		InChI=1S/C5H9NO4/c6-3(5(9)10)1-2-4(7)8/h3H,1-2,6H2,(H,7,8)(H,9,10)		GltC		transcription factor	Extracted from RegPrecise v4.0 (20170227): effector_id=134
PspA regulatory protein				PspF		transcription factor	Extracted from RegPrecise v4.0 (20170227): effector_id=313
Ser-tRNA				T-box(Ser)		RNA	Extracted from RegPrecise v4.0 (20170227): effector_id=109
Galactose		InChI=1S/C6H12O6/c7-1-2-3(8)4(9)5(10)6(11)12-2/h2-11H,1H2/t2-,3+,4+,5-,6?/m1/s1		GalR/GalS		transcription factor	Extracted from RegPrecise v4.0 (20170227): effector_id=10
NreB, sensor histidine kinase (Nitrate, Nitrite)				NreC		transcription factor	Extracted from RegPrecise v4.0 (20170227): effector_id=66
Iron ion, (Fe2+)		InChI=1S/Fe		FetR		transcription factor	Extracted from RegPrecise v4.0 (20170227): effector_id=119
Histidine		InChI=1S/C6H9N3O2/c7-5(6(10)11)1-4-2-8-3-9-4/h2-3,5H,1,7H2,(H,8,9)(H,10,11)/t5-/m0/s1		HisR		transcription factor	Extracted from RegPrecise v4.0 (20170227): effector_id=43
Zinc ion, (Zn2+)		InChI=1S/Zn		Znr		transcription factor	Extracted from RegPrecise v4.0 (20170227): effector_id=112
Pyridoxal-5-phosphate		InChI=1S/C8H10NO6P/c1-5-8(11)7(3-10)6(2-9-5)4-15-16(12,13)14/h2-3,11H,4H2,1H3,(H2,12,13,14)		PdxR		transcription factor	Extracted from RegPrecise v4.0 (20170227): effector_id=155
CssS, sensor histidine kinase				CssR		transcription factor	Extracted from RegPrecise v4.0 (20170227): effector_id=227
Thr-tRNA				T-box(Thr)		RNA	Extracted from RegPrecise v4.0 (20170227): effector_id=145
Uracil		InChI=1S/C4H4N2O2/c7-3-1-2-5-4(8)6-3/h1-2H,(H2,5,6,7,8)		RutR3		transcription factor	Extracted from RegPrecise v4.0 (20170227): effector_id=105
Iron ion, (Fe2+)		InChI=1S/Fe		RirA		transcription factor	Extracted from RegPrecise v4.0 (20170227): effector_id=119
Guanine		InChI=1S/C5H5N5O/c6-5-9-3-2(4(11)10-5)7-1-8-3/h1H,(H4,6,7,8,9,10,11)		Purine		RNA	Extracted from RegPrecise v4.0 (20170227): effector_id=78
Galactose-6-phosphate		InChI=1S/C6H13O9P/c7-1-3(8)5(10)6(11)4(9)2-15-16(12,13)14/h1,3-6,8-11H,2H2,(H2,12,13,14)/t3-,4+,5+,6-/m0/s1		LacR		transcription factor	Extracted from RegPrecise v4.0 (20170227): effector_id=156
Phosphorylated NtrB, signal histidine kinase		InChI=1S/Pb		NtrC		transcription factor	Extracted from RegPrecise v4.0 (20170227): effector_id=215
Adenosine diphosphate ribose		InChI=1S/C15H23N5O14P2/c16-12-7-13(18-3-17-12)20(4-19-7)14-10(23)8(21)5(32-14)1-30-35(26,27)34-36(28,29)31-2-6-9(22)11(24)15(25)33-6/h3-6,8-11,14-15,21-25H,1-2H2,(H,26,27)(H,28,29)(H2,16,17,18)/t5-,6-,8-,9-,10-,11-,14-,15-/m1/s1		NrtR2		transcription factor	Extracted from RegPrecise v4.0 (20170227): effector_id=123
Sorbitol-6-phosphate		InChI=1S/C6H15O9P/c7-1-3(8)5(10)6(11)4(9)2-15-16(12,13)14/h3-11H,1-2H2,(H2,12,13,14)/t3-,4+,5+,6+/m0/s1		SrlR		transcription factor	Extracted from RegPrecise v4.0 (20170227): effector_id=282
Iron-sulfur cluster redox state				IscR		transcription factor	Extracted from RegPrecise v4.0 (20170227): effector_id=179
Ribose		InChI=1S/C5H10O5/c6-2-1-10-5(9)4(8)3(2)7/h2-9H,1H2/t2-,3-,4-,5?/m1/s1		RbsR2		transcription factor	Extracted from RegPrecise v4.0 (20170227): effector_id=77
Kojibiose		InChI=1S/C12H22O11/c13-1-4(16)7(17)8(18)5(2-14)22-12-11(21)10(20)9(19)6(3-15)23-12/h2,4-13,15-21H,1,3H2		KojR		transcription factor	Extracted from RegPrecise v4.0 (20170227): effector_id=325
Galactose		InChI=1S/C6H12O6/c7-1-2-3(8)4(9)5(10)6(11)12-2/h2-11H,1H2/t2-,3+,4+,5-,6?/m1/s1		GalR		transcription factor	Extracted from RegPrecise v4.0 (20170227): effector_id=10
Tetrathionate		InChI=1S/H2O6S4/c1-9(2,3)7-8-10(4,5)6/h(H,1,2,3)(H,4,5,6)/p-2		TtrR		transcription factor	Extracted from RegPrecise v4.0 (20170227): effector_id=341
Sucrose-6-phosphate		InChI=1S/C12H23O14P/c13-1-4-7(16)10(19)12(3-14,25-4)26-11-9(18)8(17)6(15)5(24-11)2-23-27(20,21)22/h4-11,13-19H,1-3H2,(H2,20,21,22)/t4-,5-,6-,7-,8+,9-,10+,11-,12+/m1/s1		ScrR2		transcription factor	Extracted from RegPrecise v4.0 (20170227): effector_id=65
Cadmium, ion (Cd2+)		InChI=1S/Cd/q+2		CzrA		transcription factor	Extracted from RegPrecise v4.0 (20170227): effector_id=152
Thiosulfate		InChI=1S/H2O3S2/c1-5(2,3)4/h(H2,1,2,3,4)/p-2		TsrR		transcription factor	Extracted from RegPrecise v4.0 (20170227): effector_id=135
Fructose-1,6-diphosphate		InChI=1S/C6H14O12P2/c7-4-3(1-16-19(10,11)12)18-6(9,5(4)8)2-17-20(13,14)15/h3-5,7-9H,1-2H2,(H2,10,11,12)(H2,13,14,15)		CggR		transcription factor	Extracted from RegPrecise v4.0 (20170227): effector_id=168
Silver ion, (Ag+)		InChI=1S/Ag		ArsR		transcription factor	Extracted from RegPrecise v4.0 (20170227): effector_id=23
Trehalose-6-phosphate		InChI=1S/C12H23O14P/c13-1-3-5(14)7(16)9(18)11(24-3)26-12-10(19)8(17)6(15)4(25-12)2-23-27(20,21)22/h3-19H,1-2H2,(H2,20,21,22)		TreR		transcription factor	Extracted from RegPrecise v4.0 (20170227): effector_id=163
Proline		InChI=1S/C5H9NO2/c7-5(8)4-2-1-3-6-4/h4,6H,1-3H2,(H,7,8)		PutR		transcription factor	Extracted from RegPrecise v4.0 (20170227): effector_id=83
Nickel ion, (Ni2+)		InChI=1S/Ni		NimR		transcription factor	Extracted from RegPrecise v4.0 (20170227): effector_id=46
Trehalose-6-phosphate		InChI=1S/C12H23O14P/c13-1-3-5(14)7(16)9(18)11(24-3)26-12-10(19)8(17)6(15)4(25-12)2-23-27(20,21)22/h3-19H,1-2H2,(H2,20,21,22)		TreR (RgrA)		transcription factor	Extracted from RegPrecise v4.0 (20170227): effector_id=163
Betaine		InChI=1S/C5H11NO2/c1-6(2,3)4-5(7)8/h4H2,1-3H3		BetI		transcription factor	Extracted from RegPrecise v4.0 (20170227): effector_id=27
Phosphorylated NtrB, signal histidine kinase		InChI=1S/Pb		GlnR		transcription factor	Extracted from RegPrecise v4.0 (20170227): effector_id=215
Penicillin G		InChI=1S/C16H18N2O4S/c1-16(2)12(15(21)22)18-13(20)11(14(18)23-16)17-10(19)8-9-6-4-3-5-7-9/h3-7,11-12,14H,8H2,1-2H3,(H,17,19)(H,21,22)/t11-,12+,14-/m1/s1		MecI		transcription factor	Extracted from RegPrecise v4.0 (20170227): effector_id=136
Fisetin		InChI=1S/C15H10O6/c16-8-2-3-9-12(6-8)21-15(14(20)13(9)19)7-1-4-10(17)11(18)5-7/h1-6,16-18,20H		LmrA		transcription factor	Extracted from RegPrecise v4.0 (20170227): effector_id=41
N-acetylglucosamine-6-phosphate		InChI=1S/C8H16NO9P/c1-3(10)9-5-7(12)6(11)4(18-8(5)13)2-17-19(14,15)16/h4-8,11-13H,2H2,1H3,(H,9,10)(H2,14,15,16)/t4-,5-,6-,7-,8?/m1/s1		NagR		transcription factor	Extracted from RegPrecise v4.0 (20170227): effector_id=184
Trx, thioredoxin protein				PedR		transcription factor	Extracted from RegPrecise v4.0 (20170227): effector_id=138
Galactonate		InChI=1S/C6H12O7/c7-1-2(8)3(9)4(10)5(11)6(12)13/h2-5,7-11H,1H2,(H,12,13)/t2-,3+,4+,5-/m1/s1		DgoR		transcription factor	Extracted from RegPrecise v4.0 (20170227): effector_id=91
D-glucono-delta-lactone		InChI=1S/C6H10O6/c7-1-2-3(8)4(9)5(10)6(11)12-2/h2-5,7-10H,1H2		GntR		transcription factor	Extracted from RegPrecise v4.0 (20170227): effector_id=247
Maltose		InChI=1S/C12H22O11/c13-1-3-5(15)6(16)9(19)12(22-3)23-10-4(2-14)21-11(20)8(18)7(10)17/h3-20H,1-2H2		MdxR		transcription factor	Extracted from RegPrecise v4.0 (20170227): effector_id=137
L-talarate		InChI=1S/C6H10O8/c7-1(3(9)5(11)12)2(8)4(10)6(13)14/h1-4,7-10H,(H,11,12)(H,13,14)		TalR		transcription factor	Extracted from RegPrecise v4.0 (20170227): effector_id=350
Oleate		InChI=1S/C18H34O2/c1-2-3-4-5-6-7-8-9-10-11-12-13-14-15-16-17-18(19)20/h9-10H,2-8,11-17H2,1H3,(H,19,20)		PsrA		transcription factor	Extracted from RegPrecise v4.0 (20170227): effector_id=220
Distamycin		InChI=1S/C22H27N9O4/c1-29-9-13(26-12-32)6-17(29)21(34)28-15-8-18(31(3)11-15)22(35)27-14-7-16(30(2)10-14)20(33)25-5-4-19(23)24/h6-12H,4-5H2,1-3H3,(H3,23,24)(H,25,33)(H,26,32)(H,27,35)(H,28,34)		MepR		transcription factor	Extracted from RegPrecise v4.0 (20170227): effector_id=205
L-lactate		InChI=1S/C3H6O3/c1-2(4)3(5)6/h2,4H,1H3,(H,5,6)/p-1/t2-/m0/s1		LutR		transcription factor	Extracted from RegPrecise v4.0 (20170227): effector_id=39
Cobalt ion, (Co2+)		InChI=1S/Co		CzrA		transcription factor	Extracted from RegPrecise v4.0 (20170227): effector_id=127
Chitobiose		InChI=1S/C16H28N2O11/c1-5(21)17-9-13(25)14(8(4-20)27-15(9)26)29-16-10(18-6(2)22)12(24)11(23)7(3-19)28-16/h7-16,19-20,23-26H,3-4H2,1-2H3,(H,17,21)(H,18,22)		ChiR		transcription factor	Extracted from RegPrecise v4.0 (20170227): effector_id=129
Mannitol		InChI=1S/C6H14O6/c7-1-3(9)5(11)6(12)4(10)2-8/h3-12H,1-2H2/t3-,4-,5-,6-/m1/s1		SmoR		transcription factor	Extracted from RegPrecise v4.0 (20170227): effector_id=82
L-gulonate		InChI=1S/C6H12O7/c7-1-2(8)3(9)4(10)5(11)6(12)13/h2-5,7-11H,1H2,(H,12,13)		RspR		transcription factor	Extracted from RegPrecise v4.0 (20170227): effector_id=344
Beta-glucoside-6-phosphate				BglR		transcription factor	Extracted from RegPrecise v4.0 (20170227): effector_id=192
Alpha-mannans				HTCS_Man-3		transcription factor	Extracted from RegPrecise v4.0 (20170227): effector_id=307
Galacturonate		InChI=1S/C6H10O7/c7-1-2(8)4(5(10)11)13-6(12)3(1)9/h1-4,6-9,12H,(H,10,11)/t1-,2+,3+,4-,6-/m0/s1		UxuR1		transcription factor	Extracted from RegPrecise v4.0 (20170227): effector_id=183
O-acetyl-L-serine		InChI=1S/C5H9NO4/c1-3(7)10-2-4(6)5(8)9/h4H,2,6H2,1H3,(H,8,9)/t4-/m0/s1		CymR		transcription factor	Extracted from RegPrecise v4.0 (20170227): effector_id=80
HPr, phosphocarrier protein				CelR		transcription factor	Extracted from RegPrecise v4.0 (20170227): effector_id=53
4-hydroxyproline		InChI=1S/C5H9NO3/c7-3-1-4(5(8)9)6-2-3/h3-4,6-7H,1-2H2,(H,8,9)		HypR		transcription factor	Extracted from RegPrecise v4.0 (20170227): effector_id=310
Homocysteine		InChI=1S/C4H9NO2S/c5-3(1-2-8)4(6)7/h3,8H,1-2,5H2,(H,6,7)		MetR		transcription factor	Extracted from RegPrecise v4.0 (20170227): effector_id=197
Phenylacetyl-CoA		InChI=1S/C29H42N7O17P3S/c1-29(2,24(40)27(41)32-9-8-19(37)31-10-11-57-20(38)12-17-6-4-3-5-7-17)14-50-56(47,48)53-55(45,46)49-13-18-23(52-54(42,43)44)22(39)28(51-18)36-16-35-21-25(30)33-15-34-26(21)36/h3-7,15-16,18,22-24,28,39-40H,8-14H2,1-2H3,(H,31,37)(H,32,41)(H,45,46)(H,47,48)(H2,30,33,34)(H2,42,43,44)/t18-,22-,23-,24+,28-/m1/s1		PaaR		transcription factor	Extracted from RegPrecise v4.0 (20170227): effector_id=100
S-adenosylhomocysteine		InChI=1S/C14H20N6O5S/c15-6(14(23)24)1-2-26-3-7-9(21)10(22)13(25-7)20-5-19-8-11(16)17-4-18-12(8)20/h4-7,9-10,13,21-22H,1-3,15H2,(H,23,24)(H2,16,17,18)/t6-,7+,9+,10+,13+/m0/s1		SAH_riboswitch		RNA	Extracted from RegPrecise v4.0 (20170227): effector_id=174
Arabinose		InChI=1S/C5H10O5/c6-2-1-10-5(9)4(8)3(2)7/h2-9H,1H2/t2-,3-,4+,5?/m0/s1		AraR		transcription factor	Extracted from RegPrecise v4.0 (20170227): effector_id=58
Phytanate		InChI=1S/C20H40O2/c1-16(2)9-6-10-17(3)11-7-12-18(4)13-8-14-19(5)15-20(21)22/h16-19H,6-15H2,1-5H3,(H,21,22)		FatR		transcription factor	Extracted from RegPrecise v4.0 (20170227): effector_id=244
Histidine		InChI=1S/C6H9N3O2/c7-5(6(10)11)1-4-2-8-3-9-4/h2-3,5H,1,7H2,(H,8,9)(H,10,11)/t5-/m0/s1		LysG		transcription factor	Extracted from RegPrecise v4.0 (20170227): effector_id=43
Allantoin		InChI=1S/C4H6N4O3/c5-3(10)6-1-2(9)8-4(11)7-1/h1H,(H3,5,6,10)(H2,7,8,9,11)		AllR		transcription factor	Extracted from RegPrecise v4.0 (20170227): effector_id=15
Iron ion, (Fe2+)		InChI=1S/Fe		PerR		transcription factor	Extracted from RegPrecise v4.0 (20170227): effector_id=119
name		InChI=1S/C21H16O8/c1-9(22)6-14(24)16-10(8-15(25)29-2)7-12-18(20(16)27)21(28)17-11(19(12)26)4-3-5-13(17)23/h3-5,7,23,27H,6,8H2,1-2H3		detectedBy		typeOfDetection	Extracted from RegPrecise v4.0 (20170227): effector_id=identifier
Ascorbate-6-phosphate				SgaR		transcription factor	Extracted from RegPrecise v4.0 (20170227): effector_id=160
Nitric oxide		InChI=1S/NO/c1-2		HcpR		transcription factor	Extracted from RegPrecise v4.0 (20170227): effector_id=211
Mannitol		InChI=1S/C6H14O6/c7-1-3(9)5(11)6(12)4(10)2-8/h3-12H,1-2H2/t3-,4-,5-,6-/m1/s1		MtlR		transcription factor	Extracted from RegPrecise v4.0 (20170227): effector_id=82
Glucose		InChI=1S/C6H12O6/c7-1-2-3(8)4(9)5(10)6(11)12-2/h2-11H,1H2/t2-,3-,4+,5-,6?/m1/s1		BglR2		transcription factor	Extracted from RegPrecise v4.0 (20170227): effector_id=146
Acetate		InChI=1S/C2H4O2/c1-2(3)4/h1H3,(H,3,4)/p-1		AlsR		transcription factor	Extracted from RegPrecise v4.0 (20170227): effector_id=85
Phenylacetyl-CoA		InChI=1S/C29H42N7O17P3S/c1-29(2,24(40)27(41)32-9-8-19(37)31-10-11-57-20(38)12-17-6-4-3-5-7-17)14-50-56(47,48)53-55(45,46)49-13-18-23(52-54(42,43)44)22(39)28(51-18)36-16-35-21-25(30)33-15-34-26(21)36/h3-7,15-16,18,22-24,28,39-40H,8-14H2,1-2H3,(H,31,37)(H,32,41)(H,45,46)(H,47,48)(H2,30,33,34)(H2,42,43,44)/t18-,22-,23-,24+,28-/m1/s1		PaaR2		transcription factor	Extracted from RegPrecise v4.0 (20170227): effector_id=100
Oleoyl-CoA		InChI=1S/C39H68N7O17P3S/c1-4-5-6-7-8-9-10-11-12-13-14-15-16-17-18-19-30(48)67-23-22-41-29(47)20-21-42-37(51)34(50)39(2,3)25-60-66(57,58)63-65(55,56)59-24-28-33(62-64(52,53)54)32(49)38(61-28)46-27-45-31-35(40)43-26-44-36(31)46/h11-12,26-28,32-34,38,49-50H,4-10,13-25H2,1-3H3,(H,41,47)(H,42,51)(H,55,56)(H,57,58)(H2,40,43,44)(H2,52,53,54)/b12-11-/t28-,32-,33-,34+,38-/m1/s1		FadR		transcription factor	Extracted from RegPrecise v4.0 (20170227): effector_id=203
Beta-glucoside				BglZ		transcription factor	Extracted from RegPrecise v4.0 (20170227): effector_id=34
Histidine		InChI=1S/C6H9N3O2/c7-5(6(10)11)1-4-2-8-3-9-4/h2-3,5H,1,7H2,(H,8,9)(H,10,11)/t5-/m0/s1		HutR		transcription factor	Extracted from RegPrecise v4.0 (20170227): effector_id=43
Sulfate		InChI=1S/H2O4S/c1-5(2,3)4/h(H2,1,2,3,4)/p-2		SsuR		transcription factor	Extracted from RegPrecise v4.0 (20170227): effector_id=99
Maltose		InChI=1S/C12H22O11/c13-1-3-5(15)6(16)9(19)12(22-3)23-10-4(2-14)21-11(20)8(18)7(10)17/h3-20H,1-2H2		MalR4		transcription factor	Extracted from RegPrecise v4.0 (20170227): effector_id=137
Unsaturated acyl-CoA				FabR2		transcription factor	Extracted from RegPrecise v4.0 (20170227): effector_id=165
Lys-tRNA				T-box(Lys)		RNA	Extracted from RegPrecise v4.0 (20170227): effector_id=213
MalK, sensor histidine kinase (malate)				MalR		transcription factor	Extracted from RegPrecise v4.0 (20170227): effector_id=228
Protocatechuate		InChI=1S/C7H6O4/c8-5-2-1-4(7(10)11)3-6(5)9/h1-3,8-9H,(H,10,11)		PcaO		transcription factor	Extracted from RegPrecise v4.0 (20170227): effector_id=20
Cellobiose		InChI=1S/C12H22O11/c13-1-3-5(15)6(16)9(19)12(22-3)23-10-4(2-14)21-11(20)8(18)7(10)17/h3-20H,1-2H2		CldR		transcription factor	Extracted from RegPrecise v4.0 (20170227): effector_id=29
2-oxoglutarate		InChI=1S/C5H6O5/c6-3(5(9)10)1-2-4(7)8/h1-2H2,(H,7,8)(H,9,10)		GltC2		transcription factor	Extracted from RegPrecise v4.0 (20170227): effector_id=132
Galacturonate oligosaccharides				HTCS_Rgu-1		transcription factor	Extracted from RegPrecise v4.0 (20170227): effector_id=299
Cadmium, ion (Cd2+)		InChI=1S/Cd/q+2		ZntR		transcription factor	Extracted from RegPrecise v4.0 (20170227): effector_id=152
2-aminoethylphosphonate		InChI=1S/C2H8NO3P/c3-1-2-7(4,5)6/h1-3H2,(H2,4,5,6)		PhnR1		transcription factor	Extracted from RegPrecise v4.0 (20170227): effector_id=273
BceS, sensor histidine kinase (bacitracin)				BceR		transcription factor	Extracted from RegPrecise v4.0 (20170227): effector_id=251
Heat shock				RpoH		transcription factor	Extracted from RegPrecise v4.0 (20170227): effector_id=150
Unsaturated acyl-ACP				DesT		transcription factor	Extracted from RegPrecise v4.0 (20170227): effector_id=189
D-allose		InChI=1S/C6H12O6/c7-1-2-3(8)4(9)5(10)6(11)12-2/h2-11H,1H2/t2-,3-,4-,5-,6?/m1/s1		AlsR		transcription factor	Extracted from RegPrecise v4.0 (20170227): effector_id=269
Cellobiose		InChI=1S/C12H22O11/c13-1-3-5(15)6(16)9(19)12(22-3)23-10-4(2-14)21-11(20)8(18)7(10)17/h3-20H,1-2H2		CelR		transcription factor	Extracted from RegPrecise v4.0 (20170227): effector_id=29
Glucose		InChI=1S/C6H12O6/c7-1-2-3(8)4(9)5(10)6(11)12-2/h2-11H,1H2/t2-,3-,4+,5-,6?/m1/s1		XylR		transcription factor	Extracted from RegPrecise v4.0 (20170227): effector_id=146
Phe-tRNA				T-box(Phe)		RNA	Extracted from RegPrecise v4.0 (20170227): effector_id=217
Galactobiose		InChI=1S/C12H22O11/c13-1-3-5(15)6(16)9(19)12(22-3)23-10-4(2-14)21-11(20)8(18)7(10)17/h3-20H,1-2H2/t3-,4-,5+,6+,7-,8-,9-,10+,11-,12+/m1/s1		GosR		transcription factor	Extracted from RegPrecise v4.0 (20170227): effector_id=356
GlnK-AMP, signal transduction protein				AmtR		transcription factor	Extracted from RegPrecise v4.0 (20170227): effector_id=218
Psicose		InChI=1S/C6H12O6/c7-2-6(11)5(10)4(9)3(8)1-12-6/h3-5,7-11H,1-2H2/t3-,4-,5-,6?/m1/s1		PsiR		transcription factor	Extracted from RegPrecise v4.0 (20170227): effector_id=330
Tetracycline		InChI=1S/C22H24N2O8/c1-21(31)8-5-4-6-11(25)12(8)16(26)13-9(21)7-10-15(24(2)3)17(27)14(20(23)30)19(29)22(10,32)18(13)28/h4-6,9-10,15,25-26,29,31-32H,7H2,1-3H3,(H2,23,30)/t9-,10-,15-,21+,22-/m0/s1		MarR		transcription factor	Extracted from RegPrecise v4.0 (20170227): effector_id=52
Gluconate		InChI=1S/C6H12O7/c7-1-2(8)3(9)4(10)5(11)6(12)13/h2-5,7-11H,1H2,(H,12,13)		GntR1		transcription factor	Extracted from RegPrecise v4.0 (20170227): effector_id=131
GlnK, sensor histidine kinase (glutamine)				GlnL		transcription factor	Extracted from RegPrecise v4.0 (20170227): effector_id=224
Beta-galactosides				GanR		transcription factor	Extracted from RegPrecise v4.0 (20170227): effector_id=338
CysK, cysteine synthetase				CymR		transcription factor	Extracted from RegPrecise v4.0 (20170227): effector_id=186
S-adenosylmethionine		InChI=1S/C15H22N6O5S/c1-27(3-2-7(16)15(24)25)4-8-10(22)11(23)14(26-8)21-6-20-9-12(17)18-5-19-13(9)21/h5-8,10-11,14,22-23H,2-4,16H2,1H3,(H2-,17,18,19,24,25)		SAM-IV		RNA	Extracted from RegPrecise v4.0 (20170227): effector_id=47
2-keto-3-deoxy-6-phosphogluconate		InChI=1S/C6H11O9P/c7-3(1-4(8)6(10)11)5(9)2-15-16(12,13)14/h3,5,7,9H,1-2H2,(H,10,11)(H2,12,13,14)/t3-,5+/m0/s1		HexR2		transcription factor	Extracted from RegPrecise v4.0 (20170227): effector_id=75
Heat shock				PhrR		transcription factor	Extracted from RegPrecise v4.0 (20170227): effector_id=150
Molybdate		InChI=1S/Mo.4O/q;;;2*-1		ModR		transcription factor	Extracted from RegPrecise v4.0 (20170227): effector_id=147
Sucrose-6-phosphate		InChI=1S/C12H23O14P/c13-1-4-7(16)10(19)12(3-14,25-4)26-11-9(18)8(17)6(15)5(24-11)2-23-27(20,21)22/h4-11,13-19H,1-3H2,(H2,20,21,22)/t4-,5-,6-,7-,8+,9-,10+,11-,12+/m1/s1		ScrR		transcription factor	Extracted from RegPrecise v4.0 (20170227): effector_id=65
Quinate		InChI=1S/C7H12O6/c8-3-1-7(13,6(11)12)2-4(9)5(3)10/h3-5,8-10,13H,1-2H2,(H,11,12)/t3-,4-,5?,7?/m1/s1		QsuR		transcription factor	Extracted from RegPrecise v4.0 (20170227): effector_id=254
Ornithine		InChI=1S/C5H12N2O2/c6-3-1-2-4(7)5(8)9/h4H,1-3,6-7H2,(H,8,9)		RocR		transcription factor	Extracted from RegPrecise v4.0 (20170227): effector_id=194
Deoxyfructosyl glutamine				SocR		transcription factor	Extracted from RegPrecise v4.0 (20170227): effector_id=320
HPr, phosphocarrier protein				GutR		transcription factor	Extracted from RegPrecise v4.0 (20170227): effector_id=53
2-oxoglutarate		InChI=1S/C5H6O5/c6-3(5(9)10)1-2-4(7)8/h1-2H2,(H,7,8)(H,9,10)		GltC		transcription factor	Extracted from RegPrecise v4.0 (20170227): effector_id=132
LiaS, sensor histidine kinase (bacitracin, nisin, ramoplanin, vancomycin)				LiaR		transcription factor	Extracted from RegPrecise v4.0 (20170227): effector_id=231
2-keto-D-gluconate		InChI=1S/C6H10O7/c7-1-2(8)3(9)4(10)5(11)6(12)13/h2-4,7-10H,1H2,(H,12,13)		PtxS		transcription factor	Extracted from RegPrecise v4.0 (20170227): effector_id=323
New effector				PdxR2(2)		transcription factor	Extracted from RegPrecise v4.0 (20170227): effector_id=93
Xanthosine		InChI=1S/C10H12N4O6/c15-1-3-5(16)6(17)9(20-3)14-2-11-4-7(14)12-10(19)13-8(4)18/h2-3,5-6,9,15-17H,1H2,(H2,12,13,18,19)/t3-,5-,6-,9-/m1/s1		XapR		transcription factor	Extracted from RegPrecise v4.0 (20170227): effector_id=242
Nitrite		InChI=1S/HNO2/c2-1-3/h(H,2,3)/p-1		NrfR		transcription factor	Extracted from RegPrecise v4.0 (20170227): effector_id=71
Pyridoxal-5-phosphate		InChI=1S/C8H10NO6P/c1-5-8(11)7(3-10)6(2-9-5)4-15-16(12,13)14/h2-3,11H,4H2,1H3,(H2,12,13,14)		PdxQ2		transcription factor	Extracted from RegPrecise v4.0 (20170227): effector_id=155
Val-tRNA				T-box(Val)		RNA	Extracted from RegPrecise v4.0 (20170227): effector_id=125
Fructose		InChI=1S/C6H12O6/c7-2-6(11)5(10)4(9)3(8)1-12-6/h3-5,7-11H,1-2H2/t3-,4-,5+,6?/m1/s1		HTCS_Fru		transcription factor	Extracted from RegPrecise v4.0 (20170227): effector_id=76
L-idonate		InChI=1S/C6H12O7/c7-1-2(8)3(9)4(10)5(11)6(12)13/h2-5,7-11H,1H2,(H,12,13)/t2-,3+,4-,5+/m0/s1		IdnR		transcription factor	Extracted from RegPrecise v4.0 (20170227): effector_id=271
N-acetylglucosamine		InChI=1S/C8H15NO6/c1-3(11)9-5-7(13)6(12)4(2-10)15-8(5)14/h4-8,10,12-14H,2H2,1H3,(H,9,11)		NanR		transcription factor	Extracted from RegPrecise v4.0 (20170227): effector_id=115
Gly-tRNA				T-box(Gly)		RNA	Extracted from RegPrecise v4.0 (20170227): effector_id=55
S-adenosylmethionine		InChI=1S/C15H22N6O5S/c1-27(3-2-7(16)15(24)25)4-8-10(22)11(23)14(26-8)21-6-20-9-12(17)18-5-19-13(9)21/h5-8,10-11,14,22-23H,2-4,16H2,1H3,(H2-,17,18,19,24,25)		SAM_alpha		RNA	Extracted from RegPrecise v4.0 (20170227): effector_id=47
Uracil		InChI=1S/C4H4N2O2/c7-3-1-2-5-4(8)6-3/h1-2H,(H2,5,6,7,8)		RutR		transcription factor	Extracted from RegPrecise v4.0 (20170227): effector_id=105
Galactosamine-6-phosphate		InChI=1S/C6H14NO8P/c7-3-5(9)4(8)2(15-6(3)10)1-14-16(11,12)13/h2-6,8-10H,1,7H2,(H2,11,12,13)		AgaR2		transcription factor	Extracted from RegPrecise v4.0 (20170227): effector_id=281
S-adenosylhomocysteine		InChI=1S/C14H20N6O5S/c15-6(14(23)24)1-2-26-3-7-9(21)10(22)13(25-7)20-5-19-8-11(16)17-4-18-12(8)20/h4-7,9-10,13,21-22H,1-3,15H2,(H,23,24)(H2,16,17,18)/t6-,7+,9+,10+,13+/m0/s1		SahR		transcription factor	Extracted from RegPrecise v4.0 (20170227): effector_id=174
Galactose		InChI=1S/C6H12O6/c7-1-2-3(8)4(9)5(10)6(11)12-2/h2-11H,1H2/t2-,3+,4+,5-,6?/m1/s1		GalR2		transcription factor	Extracted from RegPrecise v4.0 (20170227): effector_id=10
2-aminoethylphosphonate		InChI=1S/C2H8NO3P/c3-1-2-7(4,5)6/h1-3H2,(H2,4,5,6)		PhnR2		transcription factor	Extracted from RegPrecise v4.0 (20170227): effector_id=273
Oxygen		InChI=1S/O2/c1-2		FnrN/FixK/AadR		transcription factor	Extracted from RegPrecise v4.0 (20170227): effector_id=22
Guanine		InChI=1S/C5H5N5O/c6-5-9-3-2(4(11)10-5)7-1-8-3/h1H,(H4,6,7,8,9,10,11)		PurR		transcription factor	Extracted from RegPrecise v4.0 (20170227): effector_id=78
Bis-indoles		InChI=1S/C17H14N2/c1-3-7-16-14(5-1)12(10-18-16)9-13-11-19-17-8-4-2-6-15(13)17/h1-8,10-11,18-19H,9H2		MepR		transcription factor	Extracted from RegPrecise v4.0 (20170227): effector_id=19
His-tRNA				T-box(His)		RNA	Extracted from RegPrecise v4.0 (20170227): effector_id=148
ComP, sensor histidine kinase (ComX)				ComA		transcription factor	Extracted from RegPrecise v4.0 (20170227): effector_id=94
p-aminobenzoyl-glutamate		InChI=1S/C12H14N2O5/c13-8-3-1-7(2-4-8)11(17)14-9(12(18)19)5-6-10(15)16/h1-4,9H,5-6,13H2,(H,14,17)(H,15,16)(H,18,19)/p-2/t9-/m0/s1		AbgR		transcription factor	Extracted from RegPrecise v4.0 (20170227): effector_id=60
S-adenosylhomocysteine		InChI=1S/C14H20N6O5S/c15-6(14(23)24)1-2-26-3-7-9(21)10(22)13(25-7)20-5-19-8-11(16)17-4-18-12(8)20/h4-7,9-10,13,21-22H,1-3,15H2,(H,23,24)(H2,16,17,18)/t6-,7+,9+,10+,13+/m0/s1		SAM-SAH		RNA	Extracted from RegPrecise v4.0 (20170227): effector_id=174
N-acetylgalactosamine-6-phosphate				AgaR		transcription factor	Extracted from RegPrecise v4.0 (20170227): effector_id=280
Branched-chain amino acids		InChI=1S/2C6H13NO2.C5H11NO2/c1-4(2)3-5(7)6(8)9;1-3-4(2)5(7)6(8)9;1-3(2)4(6)5(7)8/h2*4-5H,3,7H2,1-2H3,(H,8,9);3-4H,6H2,1-2H3,(H,7,8)/t5-;4-,5-;4-/m000/s1		CodY		transcription factor	Extracted from RegPrecise v4.0 (20170227): effector_id=97
Methicillin		InChI=1S/C17H20N2O6S/c1-17(2)12(16(22)23)19-14(21)11(15(19)26-17)18-13(20)10-8(24-3)6-5-7-9(10)25-4/h5-7,11-12,15H,1-4H3,(H,18,20)(H,22,23)/t11-,12+,15-/m1/s1		MecI		transcription factor	Extracted from RegPrecise v4.0 (20170227): effector_id=161
Cadmium, ion (Cd2+)		InChI=1S/Cd/q+2		CadR		transcription factor	Extracted from RegPrecise v4.0 (20170227): effector_id=152
Tryptophan		InChI=1S/C11H12N2O2/c12-9(11(14)15)5-7-6-13-10-4-2-1-3-8(7)10/h1-4,6,9,13H,5,12H2,(H,14,15)		TrpR		transcription factor	Extracted from RegPrecise v4.0 (20170227): effector_id=51
Xylose		InChI=1S/C5H10O5/c6-2-1-10-5(9)4(8)3(2)7/h2-9H,1H2/t2-,3+,4-,5?/m1/s1		XylR		transcription factor	Extracted from RegPrecise v4.0 (20170227): effector_id=216
Hyaluronate oligosaccharide phosphate				RegR		transcription factor	Extracted from RegPrecise v4.0 (20170227): effector_id=332
SaeS, sensor histidine kinase				SaeR		transcription factor	Extracted from RegPrecise v4.0 (20170227): effector_id=151
Nitric oxide		InChI=1S/NO/c1-2		NsrR		transcription factor	Extracted from RegPrecise v4.0 (20170227): effector_id=211
Glucose		InChI=1S/C6H12O6/c7-1-2-3(8)4(9)5(10)6(11)12-2/h2-11H,1H2/t2-,3-,4+,5-,6?/m1/s1		BglR		transcription factor	Extracted from RegPrecise v4.0 (20170227): effector_id=146
Maltose		InChI=1S/C12H22O11/c13-1-3-5(15)6(16)9(19)12(22-3)23-10-4(2-14)21-11(20)8(18)7(10)17/h3-20H,1-2H2		MalR2		transcription factor	Extracted from RegPrecise v4.0 (20170227): effector_id=137
2-keto-3-deoxygluconate		InChI=1S/C6H10O6/c7-2-5(10)3(8)1-4(9)6(11)12/h3,5,7-8,10H,1-2H2,(H,11,12)		KdgR		transcription factor	Extracted from RegPrecise v4.0 (20170227): effector_id=108
Glucose		InChI=1S/C6H12O6/c7-1-2-3(8)4(9)5(10)6(11)12-2/h2-11H,1H2/t2-,3-,4+,5-,6?/m1/s1		BglR3		transcription factor	Extracted from RegPrecise v4.0 (20170227): effector_id=146
Pro-tRNA				T-box(Pro)		RNA	Extracted from RegPrecise v4.0 (20170227): effector_id=62
Sorbose		InChI=1S/C6H12O6/c7-2-6(11)5(10)4(9)3(8)1-12-6/h3-5,7-11H,1-2H2/t3-,4+,5-,6?/m0/s1		SorC		transcription factor	Extracted from RegPrecise v4.0 (20170227): effector_id=274
Rhamnose		InChI=1S/C6H12O5/c1-2-3(7)4(8)5(9)6(10)11-2/h2-10H,1H3/t2-,3-,4+,5+,6?/m0/s1		RhaS		transcription factor	Extracted from RegPrecise v4.0 (20170227): effector_id=69
Beta-galactosides				SAV1329		transcription factor	Extracted from RegPrecise v4.0 (20170227): effector_id=338
Copper ion, (Cu+)		InChI=1S/Cu		CueR2		transcription factor	Extracted from RegPrecise v4.0 (20170227): effector_id=11
Molybdate		InChI=1S/Mo.4O/q;;;2*-1		TunR		transcription factor	Extracted from RegPrecise v4.0 (20170227): effector_id=147
S-adenosylmethionine		InChI=1S/C15H22N6O5S/c1-27(3-2-7(16)15(24)25)4-8-10(22)11(23)14(26-8)21-6-20-9-12(17)18-5-19-13(9)21/h5-8,10-11,14,22-23H,2-4,16H2,1H3,(H2-,17,18,19,24,25)		SamR		transcription factor	Extracted from RegPrecise v4.0 (20170227): effector_id=47
Copper ion, (Cu+)		InChI=1S/Cu		YcnK		transcription factor	Extracted from RegPrecise v4.0 (20170227): effector_id=11
Glucosamine-6-phosphate		InChI=1S/C6H14NO8P/c7-3-5(9)4(8)2(15-6(3)10)1-14-16(11,12)13/h2-6,8-10H,1,7H2,(H2,11,12,13)		GamR		transcription factor	Extracted from RegPrecise v4.0 (20170227): effector_id=153
Arabinan				HTCS_Ara-1		transcription factor	Extracted from RegPrecise v4.0 (20170227): effector_id=289
Guanosine 3',5'-bis(diphosphate)		InChI=1S/C10H17N5O17P4/c11-10-13-7-4(8(17)14-10)12-2-15(7)9-5(16)6(30-36(26,27)32-34(21,22)23)3(29-9)1-28-35(24,25)31-33(18,19)20/h2-3,5-6,9,16H,1H2,(H,24,25)(H,26,27)(H2,18,19,20)(H2,21,22,23)(H3,11,13,14,17)		LeuO		transcription factor	Extracted from RegPrecise v4.0 (20170227): effector_id=239
HssS, sensor histidine kinase (heme)				HssR		transcription factor	Extracted from RegPrecise v4.0 (20170227): effector_id=214
N-acetylgalactosamine		InChI=1S/C8H15NO6/c1-3(11)9-5-7(13)6(12)4(2-10)15-8(5)14/h4-8,10,12-14H,2H2,1H3,(H,9,11)		AgaR		transcription factor	Extracted from RegPrecise v4.0 (20170227): effector_id=180
Thiosulfate		InChI=1S/H2O3S2/c1-5(2,3)4/h(H2,1,2,3,4)/p-2		PhsR		transcription factor	Extracted from RegPrecise v4.0 (20170227): effector_id=135
Nickel ion, (Ni2+)		InChI=1S/Ni		CzrA		transcription factor	Extracted from RegPrecise v4.0 (20170227): effector_id=46
Copper ion, (Cu+)		InChI=1S/Cu		CsoR		transcription factor	Extracted from RegPrecise v4.0 (20170227): effector_id=11
Beta-glucoside-6-phosphate				BglR2		transcription factor	Extracted from RegPrecise v4.0 (20170227): effector_id=192
Gluconate		InChI=1S/C6H12O7/c7-1-2(8)3(9)4(10)5(11)6(12)13/h2-5,7-11H,1H2,(H,12,13)		GntR		transcription factor	Extracted from RegPrecise v4.0 (20170227): effector_id=131
2-oxoglutarate		InChI=1S/C5H6O5/c6-3(5(9)10)1-2-4(7)8/h1-2H2,(H,7,8)(H,9,10)		NtcA		transcription factor	Extracted from RegPrecise v4.0 (20170227): effector_id=132
Galacturonate		InChI=1S/C6H10O7/c7-1-2(8)4(5(10)11)13-6(12)3(1)9/h1-4,6-9,12H,(H,10,11)/t1-,2+,3+,4-,6-/m0/s1		AlgR		transcription factor	Extracted from RegPrecise v4.0 (20170227): effector_id=183
Homogentisate		InChI=1S/C8H8O4/c9-6-1-2-7(10)5(3-6)4-8(11)12/h1-3,9-10H,4H2,(H,11,12)		HmgR		transcription factor	Extracted from RegPrecise v4.0 (20170227): effector_id=336
Tyrosine		InChI=1S/C9H11NO3/c10-8(9(12)13)5-6-1-3-7(11)4-2-6/h1-4,8,11H,5,10H2,(H,12,13)/t8-/m0/s1		TyrR2		transcription factor	Extracted from RegPrecise v4.0 (20170227): effector_id=49
Proflavin		InChI=1S/C13H11N3/c14-10-3-1-8-5-9-2-4-11(15)7-13(9)16-12(8)6-10/h1-7H,14-15H2		AcrR		transcription factor	Extracted from RegPrecise v4.0 (20170227): effector_id=170
Unsaturated acyl-ACP				FabR		transcription factor	Extracted from RegPrecise v4.0 (20170227): effector_id=189
Thiamine phosphate		InChI=1S/C12H17N4O4PS/c1-8-11(3-4-20-21(17,18)19)22-7-16(8)6-10-5-14-9(2)15-12(10)13/h5,7H,3-4,6H2,1-2H3,(H3-,13,14,15,17,18,19)/p+1		ThiR		transcription factor	Extracted from RegPrecise v4.0 (20170227): effector_id=358
S-adenosylhomocysteine		InChI=1S/C14H20N6O5S/c15-6(14(23)24)1-2-26-3-7-9(21)10(22)13(25-7)20-5-19-8-11(16)17-4-18-12(8)20/h4-7,9-10,13,21-22H,1-3,15H2,(H,23,24)(H2,16,17,18)/t6-,7+,9+,10+,13+/m0/s1		McbR		transcription factor	Extracted from RegPrecise v4.0 (20170227): effector_id=174
Asparagine		InChI=1S/C4H8N2O3/c5-2(4(8)9)1-3(6)7/h2H,1,5H2,(H2,6,7)(H,8,9)/t2-/m0/s1		AnsR		transcription factor	Extracted from RegPrecise v4.0 (20170227): effector_id=124
Arsenate		InChI=1S/AsH3O4/c2-1(3,4)5/h(H3,2,3,4,5)/p-3		ArsR		transcription factor	Extracted from RegPrecise v4.0 (20170227): effector_id=7
Formate		InChI=1S/CH2O2/c2-1-3/h1H,(H,2,3)/p-1		PflR		transcription factor	Extracted from RegPrecise v4.0 (20170227): effector_id=72
Arabinogalactan oligosaccharides				HTCS_Aga-1		transcription factor	Extracted from RegPrecise v4.0 (20170227): effector_id=306
Pyridoxal-5-phosphate		InChI=1S/C8H10NO6P/c1-5-8(11)7(3-10)6(2-9-5)4-15-16(12,13)14/h2-3,11H,4H2,1H3,(H2,12,13,14)		PdxW2		transcription factor	Extracted from RegPrecise v4.0 (20170227): effector_id=155
Galactarate		InChI=1S/C6H10O8/c7-1(3(9)5(11)12)2(8)4(10)6(13)14/h1-4,7-10H,(H,11,12)(H,13,14)/t1-,2+,3+,4-		GarR		transcription factor	Extracted from RegPrecise v4.0 (20170227): effector_id=348
Alpha-mannans				HTCS_Man-1		transcription factor	Extracted from RegPrecise v4.0 (20170227): effector_id=307
Xanthine		InChI=1S/C5H4N4O2/c10-4-2-3(7-1-6-2)8-5(11)9-4/h1H,(H3,6,7,8,9,10,11)		HpxR		transcription factor	Extracted from RegPrecise v4.0 (20170227): effector_id=334
Zinc ion, (Zn2+)		InChI=1S/Zn		ZraR		transcription factor	Extracted from RegPrecise v4.0 (20170227): effector_id=112
Sulfate		InChI=1S/H2O4S/c1-5(2,3)4/h(H2,1,2,3,4)/p-2		SutR		transcription factor	Extracted from RegPrecise v4.0 (20170227): effector_id=99
Iron ion, (Fe2+)		InChI=1S/Fe		Mur		transcription factor	Extracted from RegPrecise v4.0 (20170227): effector_id=119
Nitrite		InChI=1S/HNO2/c2-1-3/h(H,2,3)/p-1		DVU0621		transcription factor	Extracted from RegPrecise v4.0 (20170227): effector_id=71
Unsaturated acyl-CoA				DesT		transcription factor	Extracted from RegPrecise v4.0 (20170227): effector_id=165
Gamma-aminobutyric acid		InChI=1S/C4H9NO2/c5-3-1-2-4(6)7/h1-3,5H2,(H,6,7)		GabR2		transcription factor	Extracted from RegPrecise v4.0 (20170227): effector_id=24
Molybdate		InChI=1S/Mo.4O/q;;;2*-1		ModE2		transcription factor	Extracted from RegPrecise v4.0 (20170227): effector_id=147
Niacin		InChI=1S/C6H5NO2/c8-6(9)5-2-1-3-7-4-5/h1-4H,(H,8,9)		NiaR		transcription factor	Extracted from RegPrecise v4.0 (20170227): effector_id=208
Heat shock				HrcA		transcription factor	Extracted from RegPrecise v4.0 (20170227): effector_id=150
Allolactose		InChI=1S/C12H22O11/c13-1-3-5(14)8(17)10(19)12(23-3)21-2-4-6(15)7(16)9(18)11(20)22-4/h3-20H,1-2H2		LacI		transcription factor	Extracted from RegPrecise v4.0 (20170227): effector_id=340
Aldotetraouronic acid		InChI=1S/C22H36O19/c1-34-15-11(27)14(30)21(41-17(15)18(31)32)40-16-8(24)5(23)2-36-22(16)39-7-4-37-20(13(29)10(7)26)38-6-3-35-19(33)12(28)9(6)25/h5-17,19-30,33H,2-4H2,1H3,(H,31,32)/t5-,6-,7-,8+,9+,10+,11-,12-,13-,14-,15+,16-,17+,19?,20+,21+,22+/m1/s1		UxuR		transcription factor	Extracted from RegPrecise v4.0 (20170227): effector_id=250
Beta-galactosides				EbgR		transcription factor	Extracted from RegPrecise v4.0 (20170227): effector_id=338
Diamide		InChI=1S/C6H12N4O2/c1-9(2)5(11)7-8-6(12)10(3)4/h1-4H3/b8-7+		OhrR		transcription factor	Extracted from RegPrecise v4.0 (20170227): effector_id=67
Quercetin		InChI=1S/C15H10O7/c16-7-4-10(19)12-11(5-7)22-15(14(21)13(12)20)6-1-2-8(17)9(18)3-6/h1-5,16-19,21H		LmrA		transcription factor	Extracted from RegPrecise v4.0 (20170227): effector_id=191
Unsaturated acyl-ACP				FabR2		transcription factor	Extracted from RegPrecise v4.0 (20170227): effector_id=189
Phenylalanine		InChI=1S/C9H11NO2/c10-8(9(11)12)6-7-4-2-1-3-5-7/h1-5,8H,6,10H2,(H,11,12)		PhhR		transcription factor	Extracted from RegPrecise v4.0 (20170227): effector_id=128
Molybdenum		InChI=1S/Mo		MOCO_RNA_motif		RNA	Extracted from RegPrecise v4.0 (20170227): effector_id=195
N-acetylglucosamine		InChI=1S/C8H15NO6/c1-3(11)9-5-7(13)6(12)4(2-10)15-8(5)14/h4-8,10,12-14H,2H2,1H3,(H,9,11)		NagR		transcription factor	Extracted from RegPrecise v4.0 (20170227): effector_id=115
Malonyl-CoA		InChI=1S/C24H38N7O19P3S/c1-24(2,19(37)22(38)27-4-3-13(32)26-5-6-54-15(35)7-14(33)34)9-47-53(44,45)50-52(42,43)46-8-12-18(49-51(39,40)41)17(36)23(48-12)31-11-30-16-20(25)28-10-29-21(16)31/h10-12,17-19,23,36-37H,3-9H2,1-2H3,(H,26,32)(H,27,38)(H,33,34)(H,42,43)(H,44,45)(H2,25,28,29)(H2,39,40,41)		FapR		transcription factor	Extracted from RegPrecise v4.0 (20170227): effector_id=16
Beta-glucoside				Caur_3866		transcription factor	Extracted from RegPrecise v4.0 (20170227): effector_id=34
Quercetin		InChI=1S/C15H10O7/c16-7-4-10(19)12-11(5-7)22-15(14(21)13(12)20)6-1-2-8(17)9(18)3-6/h1-5,16-19,21H		QdoR		transcription factor	Extracted from RegPrecise v4.0 (20170227): effector_id=191
Mercury ion, (Hg2+)		InChI=1S/Hg		MerR		transcription factor	Extracted from RegPrecise v4.0 (20170227): effector_id=316
2-methylcitrate		InChI=1S/C7H10O7/c1-3(5(10)11)7(14,6(12)13)2-4(8)9/h3,14H,2H2,1H3,(H,8,9)(H,10,11)(H,12,13)		PrpR		transcription factor	Extracted from RegPrecise v4.0 (20170227): effector_id=92
Alpha-glucoside				AglR		transcription factor	Extracted from RegPrecise v4.0 (20170227): effector_id=329
Zinc ion, (Zn2+)		InChI=1S/Zn		ZntR		transcription factor	Extracted from RegPrecise v4.0 (20170227): effector_id=112
Cyclic diguanylate		InChI=1S/C20H24N10O14P2/c21-19-25-13-7(15(33)27-19)23-3-29(13)17-9(31)11-5(41-17)1-39-45(35,36)44-12-6(2-40-46(37,38)43-11)42-18(10(12)32)30-4-24-8-14(30)26-20(22)28-16(8)34/h3-6,9-12,17-18,31-32H,1-2H2,(H,35,36)(H,37,38)(H3,21,25,27,33)(H3,22,26,28,34)/t5-,6-,9-,10-,11-,12-,17-,18-/m1/s1		GEMM_RNA_motif		RNA	Extracted from RegPrecise v4.0 (20170227): effector_id=196
Lead ion, (Pb2+)				CadR-PbrR		transcription factor	Extracted from RegPrecise v4.0 (20170227): effector_id=317
Nitrite		InChI=1S/HNO2/c2-1-3/h(H,2,3)/p-1		NtcB		transcription factor	Extracted from RegPrecise v4.0 (20170227): effector_id=71
2-keto-3-deoxy-6-phosphogluconate		InChI=1S/C6H11O9P/c7-3(1-4(8)6(10)11)5(9)2-15-16(12,13)14/h3,5,7,9H,1-2H2,(H,10,11)(H2,12,13,14)/t3-,5+/m0/s1		HexR1		transcription factor	Extracted from RegPrecise v4.0 (20170227): effector_id=75
Silver ion, (Ag+)		InChI=1S/Ag		CzrA		transcription factor	Extracted from RegPrecise v4.0 (20170227): effector_id=23
Cys-tRNA				T-box(Cys)		RNA	Extracted from RegPrecise v4.0 (20170227): effector_id=206
Sulfite		InChI=1S/H2O3S/c1-4(2)3/h(H2,1,2,3)/p-2		SsuR		transcription factor	Extracted from RegPrecise v4.0 (20170227): effector_id=70
Tyrosine		InChI=1S/C9H11NO3/c10-8(9(12)13)5-6-1-3-7(11)4-2-6/h1-4,8,11H,5,10H2,(H,12,13)/t8-/m0/s1		TyrR1		transcription factor	Extracted from RegPrecise v4.0 (20170227): effector_id=49
Long-chain acyl-ACP				FabT		transcription factor	Extracted from RegPrecise v4.0 (20170227): effector_id=63
Beta-glucoside				BglR1		transcription factor	Extracted from RegPrecise v4.0 (20170227): effector_id=34
NrgA, ammonium uptake protein				TnrA		transcription factor	Extracted from RegPrecise v4.0 (20170227): effector_id=236
S-adenosylmethionine		InChI=1S/C15H22N6O5S/c1-27(3-2-7(16)15(24)25)4-8-10(22)11(23)14(26-8)21-6-20-9-12(17)18-5-19-13(9)21/h5-8,10-11,14,22-23H,2-4,16H2,1H3,(H2-,17,18,19,24,25)		McbR		transcription factor	Extracted from RegPrecise v4.0 (20170227): effector_id=47
Sulfate		InChI=1S/H2O4S/c1-5(2,3)4/h(H2,1,2,3,4)/p-2		CysL		transcription factor	Extracted from RegPrecise v4.0 (20170227): effector_id=99
Mannose		InChI=1S/C6H12O6/c7-1-2-3(8)4(9)5(10)6(11)12-2/h2-11H,1H2/t2-,3-,4+,5+,6?/m1/s1		ManR		transcription factor	Extracted from RegPrecise v4.0 (20170227): effector_id=121
Formaldehyde		InChI=1S/CH2O/c1-2/h1H2		NmlR		transcription factor	Extracted from RegPrecise v4.0 (20170227): effector_id=89
Betaine		InChI=1S/C5H11NO2/c1-6(2,3)4-5(7)8/h4H2,1-3H3		BusR		transcription factor	Extracted from RegPrecise v4.0 (20170227): effector_id=27
SdpI, signal transduction protein				SdpR		transcription factor	Extracted from RegPrecise v4.0 (20170227): effector_id=167
Zinc ion, (Zn2+)		InChI=1S/Zn		CzrA		transcription factor	Extracted from RegPrecise v4.0 (20170227): effector_id=112
Glutamate		InChI=1S/C5H9NO4/c6-3(5(9)10)1-2-4(7)8/h3H,1-2,6H2,(H,7,8)(H,9,10)		GltC2		transcription factor	Extracted from RegPrecise v4.0 (20170227): effector_id=134
Glyoxylate		InChI=1S/C2H2O3/c3-1-2(4)5/h1H,(H,4,5)		IclR		transcription factor	Extracted from RegPrecise v4.0 (20170227): effector_id=126
Citrate		InChI=1S/C6H8O7/c7-3(8)1-6(13,5(11)12)2-4(9)10/h13H,1-2H2,(H,7,8)(H,9,10)(H,11,12)/p-3		CitB		transcription factor	Extracted from RegPrecise v4.0 (20170227): effector_id=111
S-adenosylmethionine		InChI=1S/C15H22N6O5S/c1-27(3-2-7(16)15(24)25)4-8-10(22)11(23)14(26-8)21-6-20-9-12(17)18-5-19-13(9)21/h5-8,10-11,14,22-23H,2-4,16H2,1H3,(H2-,17,18,19,24,25)		MetJ		transcription factor	Extracted from RegPrecise v4.0 (20170227): effector_id=47
Pyridoxal-5-phosphate		InChI=1S/C8H10NO6P/c1-5-8(11)7(3-10)6(2-9-5)4-15-16(12,13)14/h2-3,11H,4H2,1H3,(H2,12,13,14)		PdxQ		transcription factor	Extracted from RegPrecise v4.0 (20170227): effector_id=155
Rhamnulose-1-phosphate		InChI=1S/C6H13O8P/c1-3(7)5(9)6(10)4(8)2-14-15(11,12)13/h3,5-7,9-10H,2H2,1H3,(H2,11,12,13)/t3-,5+,6+/m0/s1		RhaR		transcription factor	Extracted from RegPrecise v4.0 (20170227): effector_id=360
L-citrulline		InChI=1S/C6H13N3O3/c7-4(5(10)11)2-1-3-9-6(8)12/h4H,1-3,7H2,(H,10,11)(H3,8,9,12)/t4-/m0/s1		RocR		transcription factor	Extracted from RegPrecise v4.0 (20170227): effector_id=38
BlaR, sensor histidine kinase (beta-lactam antibiotics)				BlaI		transcription factor	Extracted from RegPrecise v4.0 (20170227): effector_id=18
Tyrosine		InChI=1S/C9H11NO3/c10-8(9(12)13)5-6-1-3-7(11)4-2-6/h1-4,8,11H,5,10H2,(H,12,13)/t8-/m0/s1		TyrR		transcription factor	Extracted from RegPrecise v4.0 (20170227): effector_id=49
Pre-queuosine1				PreQ1		RNA	Extracted from RegPrecise v4.0 (20170227): effector_id=166
Asn-tRNA				T-box(Asn)		RNA	Extracted from RegPrecise v4.0 (20170227): effector_id=5
Blue light				PpsR		transcription factor	Extracted from RegPrecise v4.0 (20170227): effector_id=357
Fructose-6-phosphate		InChI=1S/C6H13O9P/c7-2-6(10)5(9)4(8)3(15-6)1-14-16(11,12)13/h3-5,7-10H,1-2H2,(H2,11,12,13)/t3-,4-,5+,6-/m1/s1		FruR		transcription factor	Extracted from RegPrecise v4.0 (20170227): effector_id=74
Gentisate		InChI=1S/C7H6O4/c8-4-1-2-6(9)5(3-4)7(10)11/h1-3,8-9H,(H,10,11)		GenR		transcription factor	Extracted from RegPrecise v4.0 (20170227): effector_id=324
Pyridoxal-5-phosphate		InChI=1S/C8H10NO6P/c1-5-8(11)7(3-10)6(2-9-5)4-15-16(12,13)14/h2-3,11H,4H2,1H3,(H2,12,13,14)		PdxW		transcription factor	Extracted from RegPrecise v4.0 (20170227): effector_id=155
S-adenosylmethionine		InChI=1S/C15H22N6O5S/c1-27(3-2-7(16)15(24)25)4-8-10(22)11(23)14(26-8)21-6-20-9-12(17)18-5-19-13(9)21/h5-8,10-11,14,22-23H,2-4,16H2,1H3,(H2-,17,18,19,24,25)		SAM		RNA	Extracted from RegPrecise v4.0 (20170227): effector_id=47
Nickel ion, (Ni2+)		InChI=1S/Ni		NikR		transcription factor	Extracted from RegPrecise v4.0 (20170227): effector_id=46
Guanosine triphosphate		InChI=1S/C10H16N5O14P3/c11-10-13-7-4(8(18)14-10)12-2-15(7)9-6(17)5(16)3(27-9)1-26-31(22,23)29-32(24,25)28-30(19,20)21/h2-3,5-6,9,16-17H,1H2,(H,22,23)(H,24,25)(H2,19,20,21)(H3,11,13,14,18)/t3-,5-,6-,9-/m1/s1		CodY		transcription factor	Extracted from RegPrecise v4.0 (20170227): effector_id=238
Raffinose		InChI=1S/C18H32O16/c19-1-5-8(22)11(25)13(27)16(31-5)30-3-7-9(23)12(26)14(28)17(32-7)34-18(4-21)15(29)10(24)6(2-20)33-18/h5-17,19-29H,1-4H2/t5-,6-,7-,8+,9-,10-,11+,12+,13-,14-,15+,16+,17-,18+/m1/s1		RafR		transcription factor	Extracted from RegPrecise v4.0 (20170227): effector_id=327
3,3'-neotrehalosadiamine		InChI=1S/C12H24N2O9/c13-5-7(17)3(1-15)21-11(9(5)19)23-12-10(20)6(14)8(18)4(2-16)22-12/h3-12,15-20H,1-2,13-14H2/t3-,4-,5+,6+,7-,8-,9-,10-,11-,12+/m1/s1		NtdR		transcription factor	Extracted from RegPrecise v4.0 (20170227): effector_id=204
Magnesium ion, (Mg2+)		InChI=1S/Mg		Mg_sensor		RNA	Extracted from RegPrecise v4.0 (20170227): effector_id=141
Hydrogen peroxide		InChI=1S/H2O2/c1-2/h1-2H		OhrR		transcription factor	Extracted from RegPrecise v4.0 (20170227): effector_id=13
Choline		InChI=1S/C5H14NO/c1-6(2,3)4-5-7/h7H,4-5H2,1-3H3/q+1		BetI		transcription factor	Extracted from RegPrecise v4.0 (20170227): effector_id=64
Alpha-galactosides				MsmR		transcription factor	Extracted from RegPrecise v4.0 (20170227): effector_id=333
Ramoplanin		InChI=1S/C106H170ClN21O30/c1-8-9-10-11-15-22-80(140)114-75(50-78(110)138)96(147)118-76(51-79(111)139)97(148)124-86(60-25-36-66(133)37-26-60)102(153)117-72(21-17-46-109)92(143)120-83(56(6)130)100(151)126-89(63-31-42-69(136)43-32-63)105(156)127-88(62-29-40-68(135)41-30-62)104(155)121-82(55(5)129)99(150)119-74(48-58-18-13-12-14-19-58)95(146)116-71(20-16-45-108)93(144)123-87(61-27-38-67(134)39-28-61)…		YtrA		transcription factor	Extracted from RegPrecise v4.0 (20170227): effector_id=308
Ferulic acid		InChI=1S/C10H10O4/c1-14-9-6-7(2-4-8(9)11)3-5-10(12)13/h2-6,11H,1H3,(H,12,13)/b5-3+		PadR		transcription factor	Extracted from RegPrecise v4.0 (20170227): effector_id=172
Citrate		InChI=1S/C6H8O7/c7-3(8)1-6(13,5(11)12)2-4(9)10/h13H,1-2H2,(H,7,8)(H,9,10)(H,11,12)/p-3		AcnR		transcription factor	Extracted from RegPrecise v4.0 (20170227): effector_id=111
Glucose		InChI=1S/C6H12O6/c7-1-2-3(8)4(9)5(10)6(11)12-2/h2-11H,1H2/t2-,3-,4+,5-,6?/m1/s1		BglR1		transcription factor	Extracted from RegPrecise v4.0 (20170227): effector_id=146
Nitric oxide		InChI=1S/NO/c1-2		Dnr		transcription factor	Extracted from RegPrecise v4.0 (20170227): effector_id=211
Lysine		InChI=1S/C6H14N2O2/c7-4-2-1-3-5(8)6(9)10/h5H,1-4,7-8H2,(H,9,10)/t5-/m0/s1		LysG		transcription factor	Extracted from RegPrecise v4.0 (20170227): effector_id=12
Tungsten		InChI=1S/W		ModE3		transcription factor	Extracted from RegPrecise v4.0 (20170227): effector_id=315
Beta-glucoside				BglR		transcription factor	Extracted from RegPrecise v4.0 (20170227): effector_id=34
Nitric oxide		InChI=1S/NO/c1-2		NnrR		transcription factor	Extracted from RegPrecise v4.0 (20170227): effector_id=211
Glycine		InChI=1S/C2H5NO2/c3-1-2(4)5/h1,3H2,(H,4,5)		GcvA		transcription factor	Extracted from RegPrecise v4.0 (20170227): effector_id=144
Lactose		InChI=1S/C12H22O11/c13-1-3-5(15)6(16)9(19)12(22-3)23-10-4(2-14)21-11(20)8(18)7(10)17/h3-20H,1-2H2		LacR		transcription factor	Extracted from RegPrecise v4.0 (20170227): effector_id=210
Rhamogalacturonate oligosaccharides				HTCS_Rgu-1		transcription factor	Extracted from RegPrecise v4.0 (20170227): effector_id=298
Heat shock				HspR		transcription factor	Extracted from RegPrecise v4.0 (20170227): effector_id=150
HPr, phosphocarrier protein				LicR		transcription factor	Extracted from RegPrecise v4.0 (20170227): effector_id=53
Formate		InChI=1S/CH2O2/c2-1-3/h1H,(H,2,3)/p-1		FdsR		transcription factor	Extracted from RegPrecise v4.0 (20170227): effector_id=72
Glycerate		InChI=1S/C3H6O4/c4-1-2(5)3(6)7/h2,4-5H,1H2,(H,6,7)/t2-/m1/s1		SdaR		transcription factor	Extracted from RegPrecise v4.0 (20170227): effector_id=73
N-acetylmuramate-6-phosphate		InChI=1S/C11H20NO11P/c1-4(10(15)16)22-9-7(12-5(2)13)11(17)23-6(8(9)14)3-21-24(18,19)20/h4,6-9,11,14,17H,3H2,1-2H3,(H,12,13)(H,15,16)(H2,18,19,20)/t4-,6-,7-,8-,9-,11?/m1/s1		MurR		transcription factor	Extracted from RegPrecise v4.0 (20170227): effector_id=175
4-hydroxyproline		InChI=1S/C5H9NO3/c7-3-1-4(5(8)9)6-2-3/h3-4,6-7H,1-2H2,(H,8,9)		HypR2		transcription factor	Extracted from RegPrecise v4.0 (20170227): effector_id=310
Pyruvate		InChI=1S/C3H4O3/c1-2(4)3(5)6/h1H3,(H,5,6)/p-1		PdhR		transcription factor	Extracted from RegPrecise v4.0 (20170227): effector_id=31
HPr, phosphocarrier protein				ManR		transcription factor	Extracted from RegPrecise v4.0 (20170227): effector_id=53
Shikimate		InChI=1S/C7H10O5/c8-4-1-3(7(11)12)2-5(9)6(4)10/h1,4-6,8-10H,2H2,(H,11,12)/t4-,5-,6-/m1/s1		QsuR		transcription factor	Extracted from RegPrecise v4.0 (20170227): effector_id=253
Iron ion, (Fe2+)		InChI=1S/Fe		Fur		transcription factor	Extracted from RegPrecise v4.0 (20170227): effector_id=119
Thiosulfate		InChI=1S/H2O3S2/c1-5(2,3)4/h(H2,1,2,3,4)/p-2		CysL		transcription factor	Extracted from RegPrecise v4.0 (20170227): effector_id=135
Sulfite		InChI=1S/H2O3S/c1-4(2)3/h(H2,1,2,3)/p-2		CysL		transcription factor	Extracted from RegPrecise v4.0 (20170227): effector_id=70
NADH		InChI=1S/C21H29N7O14P2/c22-17-12-19(25-7-24-17)28(8-26-12)21-16(32)14(30)11(41-21)6-39-44(36,37)42-43(34,35)38-5-10-13(29)15(31)20(40-10)27-3-1-2-9(4-27)18(23)33/h1,3-4,7-8,10-11,13-16,20-21,29-32H,2,5-6H2,(H2,23,33)(H,34,35)(H,36,37)(H2,22,24,25)/t10-,11-,13-,14-,15-,16-,20-,21-/m1/s1		Rex		transcription factor	Extracted from RegPrecise v4.0 (20170227): effector_id=90
Cellobiose-6-phosphate				CelR3		transcription factor	Extracted from RegPrecise v4.0 (20170227): effector_id=294
Lysine		InChI=1S/C6H14N2O2/c7-4-2-1-3-5(8)6(9)10/h5H,1-4,7-8H2,(H,9,10)/t5-/m0/s1		Lysine		RNA	Extracted from RegPrecise v4.0 (20170227): effector_id=12
Sucrose		InChI=1S/C12H22O11/c13-1-4-6(16)8(18)9(19)11(21-4)23-12(3-15)10(20)7(17)5(2-14)22-12/h4-11,13-20H,1-3H2/t4-,5-,6-,7-,8+,9-,10+,11-,12+/m1/s1		AglR		transcription factor	Extracted from RegPrecise v4.0 (20170227): effector_id=199
N-acetylglucosamine-6-phosphate		InChI=1S/C8H16NO9P/c1-3(10)9-5-7(12)6(11)4(18-8(5)13)2-17-19(14,15)16/h4-8,11-13H,2H2,1H3,(H,9,10)(H2,14,15,16)/t4-,5-,6-,7-,8?/m1/s1		NagC		transcription factor	Extracted from RegPrecise v4.0 (20170227): effector_id=184
Trp-tRNA				T-box(Trp)		RNA	Extracted from RegPrecise v4.0 (20170227): effector_id=57
Carbonyl cyanide m-chlorophenylhydrazone		InChI=1S/C9H5ClN4/c10-7-2-1-3-8(4-7)13-14-9(5-11)6-12/h1-4,13H		MprA		transcription factor	Extracted from RegPrecise v4.0 (20170227): effector_id=44
Pectic galactan				HTCS_Ara-2		transcription factor	Extracted from RegPrecise v4.0 (20170227): effector_id=301
Glycolate		InChI=1S/C2H4O3/c3-1-2(4)5/h3H,1H2,(H,4,5)		GlcC		transcription factor	Extracted from RegPrecise v4.0 (20170227): effector_id=37
Adenosine diphosphate ribose		InChI=1S/C15H23N5O14P2/c16-12-7-13(18-3-17-12)20(4-19-7)14-10(23)8(21)5(32-14)1-30-35(26,27)34-36(28,29)31-2-6-9(22)11(24)15(25)33-6/h3-6,8-11,14-15,21-25H,1-2H2,(H,26,27)(H,28,29)(H2,16,17,18)/t5-,6-,8-,9-,10-,11-,14-,15-/m1/s1		NrtR		transcription factor	Extracted from RegPrecise v4.0 (20170227): effector_id=123
Cellobiose-6-phosphate				CelR2		transcription factor	Extracted from RegPrecise v4.0 (20170227): effector_id=294
Maltose		InChI=1S/C12H22O11/c13-1-3-5(15)6(16)9(19)12(22-3)23-10-4(2-14)21-11(20)8(18)7(10)17/h3-20H,1-2H2		AglR		transcription factor	Extracted from RegPrecise v4.0 (20170227): effector_id=137
LicB, lichenan-specific enzyme IIB PTS component				LicR		transcription factor	Extracted from RegPrecise v4.0 (20170227): effector_id=258
Glucuronate		InChI=1S/C6H10O7/c7-1-2(8)4(5(10)11)13-6(12)3(1)9/h1-4,6-9,12H,(H,10,11)/t1-,2-,3+,4-,6?/m0/s1		UxuR		transcription factor	Extracted from RegPrecise v4.0 (20170227): effector_id=21
Glucuronate		InChI=1S/C6H10O7/c7-1-2(8)4(5(10)11)13-6(12)3(1)9/h1-4,6-9,12H,(H,10,11)/t1-,2-,3+,4-,6?/m0/s1		UxuR1		transcription factor	Extracted from RegPrecise v4.0 (20170227): effector_id=21
Gluconate		InChI=1S/C6H12O7/c7-1-2(8)3(9)4(10)5(11)6(12)13/h2-5,7-11H,1H2,(H,12,13)		GntR2		transcription factor	Extracted from RegPrecise v4.0 (20170227): effector_id=131
Flavonoids				YetL		transcription factor	Extracted from RegPrecise v4.0 (20170227): effector_id=122
Oxygen		InChI=1S/O2/c1-2		FlpA		transcription factor	Extracted from RegPrecise v4.0 (20170227): effector_id=22
Copper ion, (Cu2+)		InChI=1S/Cu		CopR		transcription factor	Extracted from RegPrecise v4.0 (20170227): effector_id=9
Heparin		InChI=1S/C26H42N2O37S5/c1-4(30)27-7-9(31)13(6(56-23(7)39)3-55-67(43,44)45)58-26-19(65-70(52,53)54)12(34)16(20(62-26)22(37)38)60-24-8(28-66(40,41)42)15(63-68(46,47)48)14(5(2-29)57-24)59-25-18(64-69(49,50)51)11(33)10(32)17(61-25)21(35)36/h5-20,23-26,28-29,31-34,39H,2-3H2,1H3,(H,27,30)(H,35,36)(H,37,38)(H,40,41,42)(H,43,44,45)(H,46,47,48)(H,49,50,51)(H,52,53,54)		HTCS_Hep		transcription factor	Extracted from RegPrecise v4.0 (20170227): effector_id=302
Alpha-mannans				HTCS_Man-2		transcription factor	Extracted from RegPrecise v4.0 (20170227): effector_id=307
Ile-tRNA				T-box(Ile)		RNA	Extracted from RegPrecise v4.0 (20170227): effector_id=14
5-phosphoribosyl 1-pyrophosphate		InChI=1S/C5H13O14P3/c6-3-2(1-16-20(8,9)10)17-5(4(3)7)18-22(14,15)19-21(11,12)13/h2-7H,1H2,(H,14,15)(H2,8,9,10)(H2,11,12,13)		PurR		transcription factor	Extracted from RegPrecise v4.0 (20170227): effector_id=209
Molybdate		InChI=1S/Mo.4O/q;;;2*-1		ModE		transcription factor	Extracted from RegPrecise v4.0 (20170227): effector_id=147
Uracil		InChI=1S/C4H4N2O2/c7-3-1-2-5-4(8)6-3/h1-2H,(H2,5,6,7,8)		RutR4		transcription factor	Extracted from RegPrecise v4.0 (20170227): effector_id=105
Phenylalanine		InChI=1S/C9H11NO2/c10-8(9(11)12)6-7-4-2-1-3-5-7/h1-5,8H,6,10H2,(H,11,12)		TyrR2		transcription factor	Extracted from RegPrecise v4.0 (20170227): effector_id=128
Mannose		InChI=1S/C6H12O6/c7-1-2-3(8)4(9)5(10)6(11)12-2/h2-11H,1H2/t2-,3-,4+,5+,6?/m1/s1		ManR1		transcription factor	Extracted from RegPrecise v4.0 (20170227): effector_id=121
Cyclic 3',5'-AMP		InChI=1S/C10H12N5O6P/c11-8-5-9(13-2-12-8)15(3-14-5)10-6(16)7-4(20-10)1-19-22(17,18)21-7/h2-4,6-7,10,16H,1H2,(H,17,18)(H2,11,12,13)/t4-,6-,7-,10-/m1/s1		Crp		transcription factor	Extracted from RegPrecise v4.0 (20170227): effector_id=96
YvfT, sensor histidine kinase				YvfU		transcription factor	Extracted from RegPrecise v4.0 (20170227): effector_id=223
Glucuronate		InChI=1S/C6H10O7/c7-1-2(8)4(5(10)11)13-6(12)3(1)9/h1-4,6-9,12H,(H,10,11)/t1-,2-,3+,4-,6?/m0/s1		AlgR		transcription factor	Extracted from RegPrecise v4.0 (20170227): effector_id=21
Sucrose		InChI=1S/C12H22O11/c13-1-4-6(16)8(18)9(19)11(21-4)23-12(3-15)10(20)7(17)5(2-14)22-12/h4-11,13-20H,1-3H2/t4-,5-,6-,7-,8+,9-,10+,11-,12+/m1/s1		SuxR		transcription factor	Extracted from RegPrecise v4.0 (20170227): effector_id=199
4-hydroxyphenylpyruvate		InChI=1S/C9H8O4/c10-7-3-1-6(2-4-7)5-8(11)9(12)13/h1-4,10H,5H2,(H,12,13)		HmgQ		transcription factor	Extracted from RegPrecise v4.0 (20170227): effector_id=117
Iron ion, (Fe2+)		InChI=1S/Fe		IdeR		transcription factor	Extracted from RegPrecise v4.0 (20170227): effector_id=119
Cellobiose-6-phosphate				CelQ		transcription factor	Extracted from RegPrecise v4.0 (20170227): effector_id=294
Uracil		InChI=1S/C4H4N2O2/c7-3-1-2-5-4(8)6-3/h1-2H,(H2,5,6,7,8)		UraR		transcription factor	Extracted from RegPrecise v4.0 (20170227): effector_id=105
Glucuronate		InChI=1S/C6H10O7/c7-1-2(8)4(5(10)11)13-6(12)3(1)9/h1-4,6-9,12H,(H,10,11)/t1-,2-,3+,4-,6?/m0/s1		ExuR		transcription factor	Extracted from RegPrecise v4.0 (20170227): effector_id=21
SgaB, ascorbate-specific PTS system EIIB component				SgaR		transcription factor	Extracted from RegPrecise v4.0 (20170227): effector_id=290
Ribose		InChI=1S/C5H10O5/c6-2-1-10-5(9)4(8)3(2)7/h2-9H,1H2/t2-,3-,4-,5?/m1/s1		RbsR1		transcription factor	Extracted from RegPrecise v4.0 (20170227): effector_id=77
Galacturonate		InChI=1S/C6H10O7/c7-1-2(8)4(5(10)11)13-6(12)3(1)9/h1-4,6-9,12H,(H,10,11)/t1-,2+,3+,4-,6-/m0/s1		ExuR		transcription factor	Extracted from RegPrecise v4.0 (20170227): effector_id=183
Zinc ion, (Zn2+)		InChI=1S/Zn		AdcR		transcription factor	Extracted from RegPrecise v4.0 (20170227): effector_id=112
Hydrogen peroxide		InChI=1S/H2O2/c1-2/h1-2H		RosR		transcription factor	Extracted from RegPrecise v4.0 (20170227): effector_id=13
Heat shock				CtsR		transcription factor	Extracted from RegPrecise v4.0 (20170227): effector_id=150
Glucosamine-6-phosphate		InChI=1S/C6H14NO8P/c7-3-5(9)4(8)2(15-6(3)10)1-14-16(11,12)13/h2-6,8-10H,1,7H2,(H2,11,12,13)		glmS		RNA	Extracted from RegPrecise v4.0 (20170227): effector_id=153
Beta-glucoside				BglR3		transcription factor	Extracted from RegPrecise v4.0 (20170227): effector_id=34
L-malate		InChI=1S/C4H5O5/c5-2(4(8)9)1-3(6)7/h2H,1H2,(H,6,7)(H,8,9)/q-1/p-2/t2-/m0/s1		MleR		transcription factor	Extracted from RegPrecise v4.0 (20170227): effector_id=278
Paraquat		InChI=1S/C12H14N2/c1-13-7-3-11(4-8-13)12-5-9-14(2)10-6-12/h3-10H,1-2H3/q+2		AzrR		transcription factor	Extracted from RegPrecise v4.0 (20170227): effector_id=45
Iron ion, (Fe2+)		InChI=1S/Fe		DtxR		transcription factor	Extracted from RegPrecise v4.0 (20170227): effector_id=119
Lactate		InChI=1S/C3H6O3/c1-2(4)3(5)6/h2,4H,1H3,(H,5,6)		DVU3023		transcription factor	Extracted from RegPrecise v4.0 (20170227): effector_id=232
Manganese ion, (Mn2+)		InChI=1S/Mn		PerR		transcription factor	Extracted from RegPrecise v4.0 (20170227): effector_id=177
Nitric oxide		InChI=1S/NO/c1-2		NmlR		transcription factor	Extracted from RegPrecise v4.0 (20170227): effector_id=211
Arabinose		InChI=1S/C5H10O5/c6-2-1-10-5(9)4(8)3(2)7/h2-9H,1H2/t2-,3-,4+,5?/m0/s1		AraC		transcription factor	Extracted from RegPrecise v4.0 (20170227): effector_id=58
Fucose		InChI=1S/C6H12O5/c1-2-3(7)4(8)5(9)6(10)11-2/h2-10H,1H3/t2-,3+,4+,5-,6?/m0/s1		FucR		transcription factor	Extracted from RegPrecise v4.0 (20170227): effector_id=212
Zinc ion, (Zn2+)		InChI=1S/Zn		SmtB		transcription factor	Extracted from RegPrecise v4.0 (20170227): effector_id=112
2-aminoethylphosphonate		InChI=1S/C2H8NO3P/c3-1-2-7(4,5)6/h1-3H2,(H2,4,5,6)		PhnR		transcription factor	Extracted from RegPrecise v4.0 (20170227): effector_id=273
Maltose		InChI=1S/C12H22O11/c13-1-3-5(15)6(16)9(19)12(22-3)23-10-4(2-14)21-11(20)8(18)7(10)17/h3-20H,1-2H2		MalR1/MalR2/MalR3		transcription factor	Extracted from RegPrecise v4.0 (20170227): effector_id=137
Tyrosine		InChI=1S/C9H11NO3/c10-8(9(12)13)5-6-1-3-7(11)4-2-6/h1-4,8,11H,5,10H2,(H,12,13)/t8-/m0/s1		PhhR		transcription factor	Extracted from RegPrecise v4.0 (20170227): effector_id=49
Sorbitol		InChI=1S/C6H14O6/c7-1-3(9)5(11)6(12)4(10)2-8/h3-12H,1-2H2/t3-,4+,5-,6-/m1/s1		GutR		transcription factor	Extracted from RegPrecise v4.0 (20170227): effector_id=229
Heme		InChI=1S/C34H34N4O4.Fe/c1-7-21-17(3)25-13-26-19(5)23(9-11-33(39)40)31(37-26)16-32-24(10-12-34(41)42)20(6)28(38-32)15-30-22(8-2)18(4)27(36-30)14-29(21)35-25;/h7-8,13-16H,1-2,9-12H2,3-6H3,(H4,35,36,37,38,39,40,41,42);		Irr		transcription factor	Extracted from RegPrecise v4.0 (20170227): effector_id=8
Nigerose-6-phosphate				NigR		transcription factor	Extracted from RegPrecise v4.0 (20170227): effector_id=346
Molybdenum		InChI=1S/Mo		ModE2		transcription factor	Extracted from RegPrecise v4.0 (20170227): effector_id=195
Choline		InChI=1S/C5H14NO/c1-6(2,3)4-5-7/h7H,4-5H2,1-3H3/q+1		GbsR (YuaC)		transcription factor	Extracted from RegPrecise v4.0 (20170227): effector_id=318
rhizopine		InChI=1S/C7H15NO5/c1-13-7-4(10)2(8)3(9)5(11)6(7)12/h2-7,9-12H,8H2,1H3/t2-,3-,4+,5+,6-,7-		MocR		transcription factor	Extracted from RegPrecise v4.0 (20170227): effector_id=337
Cadmium, ion (Cd2+)		InChI=1S/Cd/q+2		CadR-PbrR		transcription factor	Extracted from RegPrecise v4.0 (20170227): effector_id=152
N-acetylmannosamine-6-phosphate		InChI=1S/C8H16NO9P/c1-4(11)9-5(2-10)7(13)8(14)6(12)3-18-19(15,16)17/h2,5-8,12-14H,3H2,1H3,(H,9,11)(H2,15,16,17)/t5-,6-,7-,8-/m1/s1		NanR		transcription factor	Extracted from RegPrecise v4.0 (20170227): effector_id=312
Tetrahydrofolate		InChI=1S/C19H23N7O6/c20-19-25-15-14(17(30)26-19)23-11(8-22-15)7-21-10-3-1-9(2-4-10)16(29)24-12(18(31)32)5-6-13(27)28/h1-4,11-12,21,23H,5-8H2,(H,24,29)(H,27,28)(H,31,32)(H4,20,22,25,26,30)		THF		RNA	Extracted from RegPrecise v4.0 (20170227): effector_id=285
L-lactate		InChI=1S/C3H6O3/c1-2(4)3(5)6/h2,4H,1H3,(H,5,6)/p-1/t2-/m0/s1		LldR		transcription factor	Extracted from RegPrecise v4.0 (20170227): effector_id=39
Sucrose		InChI=1S/C12H22O11/c13-1-4-6(16)8(18)9(19)11(21-4)23-12(3-15)10(20)7(17)5(2-14)22-12/h4-11,13-20H,1-3H2/t4-,5-,6-,7-,8+,9-,10+,11-,12+/m1/s1		CscR		transcription factor	Extracted from RegPrecise v4.0 (20170227): effector_id=199
Oxygen		InChI=1S/O2/c1-2		FnrN		transcription factor	Extracted from RegPrecise v4.0 (20170227): effector_id=22
Manganese ion, (Mn2+)		InChI=1S/Mn		Mur		transcription factor	Extracted from RegPrecise v4.0 (20170227): effector_id=177
Thiamine pyrophosphate		InChI=1S/C12H18N4O7P2S/c1-8-11(3-4-22-25(20,21)23-24(17,18)19)26-7-16(8)6-10-5-14-9(2)15-12(10)13/h5,7H,3-4,6H2,1-2H3,(H4-,13,14,15,17,18,19,20,21)/p+1		TPP		RNA	Extracted from RegPrecise v4.0 (20170227): effector_id=133
Glycine		InChI=1S/C2H5NO2/c3-1-2(4)5/h1,3H2,(H,4,5)		Glycine		RNA	Extracted from RegPrecise v4.0 (20170227): effector_id=144
Glucosamine-6-phosphate		InChI=1S/C6H14NO8P/c7-3-5(9)4(8)2(15-6(3)10)1-14-16(11,12)13/h2-6,8-10H,1,7H2,(H2,11,12,13)		GlmR		transcription factor	Extracted from RegPrecise v4.0 (20170227): effector_id=153
PyrR				PyrR		RNA	Extracted from RegPrecise v4.0 (20170227): effector_id=102
Maltose		InChI=1S/C12H22O11/c13-1-3-5(15)6(16)9(19)12(22-3)23-10-4(2-14)21-11(20)8(18)7(10)17/h3-20H,1-2H2		MalR3		transcription factor	Extracted from RegPrecise v4.0 (20170227): effector_id=137
Homocysteine		InChI=1S/C4H9NO2S/c5-3(1-2-8)4(6)7/h3,8H,1-2,5H2,(H,6,7)		MtaR		transcription factor	Extracted from RegPrecise v4.0 (20170227): effector_id=197
Arginine		InChI=1S/C6H14N4O2/c7-4(5(11)12)2-1-3-10-6(8)9/h4H,1-3,7H2,(H,11,12)(H4,8,9,10)		LysG		transcription factor	Extracted from RegPrecise v4.0 (20170227): effector_id=207
Ribose		InChI=1S/C5H10O5/c6-2-1-10-5(9)4(8)3(2)7/h2-9H,1H2/t2-,3-,4-,5?/m1/s1		RbsR		transcription factor	Extracted from RegPrecise v4.0 (20170227): effector_id=77
Oxygen		InChI=1S/O2/c1-2		Fnr		transcription factor	Extracted from RegPrecise v4.0 (20170227): effector_id=22
Rhodamine 6G		InChI=1S/C28H30N2O3/c1-6-29-23-15-25-21(13-17(23)4)27(19-11-9-10-12-20(19)28(31)32-8-3)22-14-18(5)24(30-7-2)16-26(22)33-25/h9-16,29H,6-8H2,1-5H3/p+1		AcrR		transcription factor	Extracted from RegPrecise v4.0 (20170227): effector_id=88
Gamma-linolenic acid		InChI=1S/C18H30O2/c1-2-3-4-5-6-7-8-9-10-11-12-13-14-15-16-17-18(19)20/h6-7,9-10,12-13H,2-5,8,11,14-17H2,1H3,(H,19,20)/b7-6-,10-9-,13-12-		FatR		transcription factor	Extracted from RegPrecise v4.0 (20170227): effector_id=241
Arginine		InChI=1S/C6H14N4O2/c7-4(5(11)12)2-1-3-10-6(8)9/h4H,1-3,7H2,(H,11,12)(H4,8,9,10)		ArgR		transcription factor	Extracted from RegPrecise v4.0 (20170227): effector_id=207
6-phosphogluconate		InChI=1S/C6H13O10P/c7-2(1-16-17(13,14)15)3(8)4(9)5(10)6(11)12/h2-5,7-10H,1H2,(H,11,12)(H2,13,14,15)/t2-,3-,4+,5-/m1/s1		CceR (GapR)		transcription factor	Extracted from RegPrecise v4.0 (20170227): effector_id=347
DNA damage				ClgR		transcription factor	Extracted from RegPrecise v4.0 (20170227): effector_id=25
Citrate		InChI=1S/C6H8O7/c7-3(8)1-6(13,5(11)12)2-4(9)10/h13H,1-2H2,(H,7,8)(H,9,10)(H,11,12)/p-3		CitT		transcription factor	Extracted from RegPrecise v4.0 (20170227): effector_id=111
Ethanolamine		InChI=1S/C2H7NO/c3-1-2-4/h4H,1-3H2		EutR		transcription factor	Extracted from RegPrecise v4.0 (20170227): effector_id=342
NADH		InChI=1S/C21H29N7O14P2/c22-17-12-19(25-7-24-17)28(8-26-12)21-16(32)14(30)11(41-21)6-39-44(36,37)42-43(34,35)38-5-10-13(29)15(31)20(40-10)27-3-1-2-9(4-27)18(23)33/h1,3-4,7-8,10-11,13-16,20-21,29-32H,2,5-6H2,(H2,23,33)(H,34,35)(H,36,37)(H2,22,24,25)/t10-,11-,13-,14-,15-,16-,20-,21-/m1/s1		Rex1		transcription factor	Extracted from RegPrecise v4.0 (20170227): effector_id=90
Ascorbate-6-phosphate				YiaJ		transcription factor	Extracted from RegPrecise v4.0 (20170227): effector_id=160
LL-2,6-Diaminopimelate		InChI=1S/C7H14N2O4/c8-4(6(10)11)2-1-3-5(9)7(12)13/h4-5H,1-3,8-9H2,(H,10,11)(H,12,13)/t4-,5-/m0/s1		LysR		transcription factor	Extracted from RegPrecise v4.0 (20170227): effector_id=249
Biotin		InChI=1S/C10H16N2O3S/c13-8(14)4-2-1-3-7-9-6(5-16-7)11-10(15)12-9/h6-7,9H,1-5H2,(H,13,14)(H2,11,12,15)/t6-,7-,9-/m0/s1		BioQ		transcription factor	Extracted from RegPrecise v4.0 (20170227): effector_id=142
Asp-tRNA				T-box(Asp)		RNA	Extracted from RegPrecise v4.0 (20170227): effector_id=4
Mannopine		InChI=1S/C11H22N2O8/c12-8(17)2-1-5(11(20)21)13-3-6(15)9(18)10(19)7(16)4-14/h5-7,9-10,13-16,18-19H,1-4H2,(H2,12,17)(H,20,21)/t5-,6+,7+,9+,10+/m0/s1		SocR		transcription factor	Extracted from RegPrecise v4.0 (20170227): effector_id=321
Fisetin		InChI=1S/C15H10O6/c16-8-2-3-9-12(6-8)21-15(14(20)13(9)19)7-1-4-10(17)11(18)5-7/h1-6,16-18,20H		QdoR		transcription factor	Extracted from RegPrecise v4.0 (20170227): effector_id=41
Mannose-6-phosphate		InChI=1S/C6H13O9P/c7-3-2(1-14-16(11,12)13)15-6(10)5(9)4(3)8/h2-10H,1H2,(H2,11,12,13)		ManR		transcription factor	Extracted from RegPrecise v4.0 (20170227): effector_id=6
Flavin mononucleotide				FMN		RNA	Extracted from RegPrecise v4.0 (20170227): effector_id=120
Potassium ion		InChI=1S/K/q+1		NhaR		transcription factor	Extracted from RegPrecise v4.0 (20170227): effector_id=171
2-Acetolactate		InChI=1S/C5H8O4/c1-3(6)5(2,9)4(7)8/h9H,1-2H3,(H,7,8)		IlvY		transcription factor	Extracted from RegPrecise v4.0 (20170227): effector_id=59
Sialic acid		InChI=1S/C11H19NO9/c1-4(14)12-7-5(15)2-11(20,10(18)19)21-9(7)8(17)6(16)3-13/h5-9,13,15-17,20H,2-3H2,1H3,(H,12,14)(H,18,19)		NanR		transcription factor	Extracted from RegPrecise v4.0 (20170227): effector_id=359
Pre-queuosine				preQ1-II		RNA	Extracted from RegPrecise v4.0 (20170227): effector_id=28
RocG, glutamate dehydrogenase				GltC		transcription factor	Extracted from RegPrecise v4.0 (20170227): effector_id=255
CelB, cellobiose-specific PTS component EIIB				CelR		transcription factor	Extracted from RegPrecise v4.0 (20170227): effector_id=293
HPr, phosphocarrier protein				CcpA		transcription factor	Extracted from RegPrecise v4.0 (20170227): effector_id=53
MtlA, mannitol-specific enzyme IICB PTS component				MtlR		transcription factor	Extracted from RegPrecise v4.0 (20170227): effector_id=262
Pyridoxal-5-phosphate		InChI=1S/C8H10NO6P/c1-5-8(11)7(3-10)6(2-9-5)4-15-16(12,13)14/h2-3,11H,4H2,1H3,(H2,12,13,14)		GabR		transcription factor	Extracted from RegPrecise v4.0 (20170227): effector_id=155
Deoxyribose-5-phosphate		InChI=1S/C5H11O7P/c6-2-1-4(7)5(8)3-12-13(9,10)11/h2,4-5,7-8H,1,3H2,(H2,9,10,11)/t4-,5+/m0/s1		DeoR		transcription factor	Extracted from RegPrecise v4.0 (20170227): effector_id=116
tert-Butyl hydroperoxide		InChI=1S/C4H10O2/c1-4(2,3)6-5/h5H,1-3H3		OhrR		transcription factor	Extracted from RegPrecise v4.0 (20170227): effector_id=263
Ala-tRNA				T-box(Ala)		RNA	Extracted from RegPrecise v4.0 (20170227): effector_id=106
Maltose-6-phosphate		InChI=1S/C12H23O14P/c13-1-3-10(7(16)8(17)11(19)24-3)26-12-9(18)6(15)5(14)4(25-12)2-23-27(20,21)22/h3-19H,1-2H2,(H2,20,21,22)/t3-,4-,5-,6+,7-,8-,9-,10-,11+,12-/m1/s1		GlvR2		transcription factor	Extracted from RegPrecise v4.0 (20170227): effector_id=54
Phenylacetyl-CoA		InChI=1S/C29H42N7O17P3S/c1-29(2,24(40)27(41)32-9-8-19(37)31-10-11-57-20(38)12-17-6-4-3-5-7-17)14-50-56(47,48)53-55(45,46)49-13-18-23(52-54(42,43)44)22(39)28(51-18)36-16-35-21-25(30)33-15-34-26(21)36/h3-7,15-16,18,22-24,28,39-40H,8-14H2,1-2H3,(H,31,37)(H,32,41)(H,45,46)(H,47,48)(H2,30,33,34)(H2,42,43,44)/t18-,22-,23-,24+,28-/m1/s1		PaaX		transcription factor	Extracted from RegPrecise v4.0 (20170227): effector_id=100
DNA damage				LexA		transcription factor	Extracted from RegPrecise v4.0 (20170227): effector_id=25
Galangin		InChI=1S/C15H10O5/c16-9-6-10(17)12-11(7-9)20-15(14(19)13(12)18)8-4-2-1-3-5-8/h1-7,16-17,19H		QdoR		transcription factor	Extracted from RegPrecise v4.0 (20170227): effector_id=42
Cellobiose		InChI=1S/C12H22O11/c13-1-3-5(15)6(16)9(19)12(22-3)23-10-4(2-14)21-11(20)8(18)7(10)17/h3-20H,1-2H2		BglR		transcription factor	Extracted from RegPrecise v4.0 (20170227): effector_id=29
Met-tRNA				T-box(Met)		RNA	Extracted from RegPrecise v4.0 (20170227): effector_id=200
Feedback-inhibited GlnA, glutamine synthetase				TnrA		transcription factor	Extracted from RegPrecise v4.0 (20170227): effector_id=17
Methylglyoxal		InChI=1S/C3H4O2/c1-3(5)2-4/h2H,1H3		NmlR		transcription factor	Extracted from RegPrecise v4.0 (20170227): effector_id=158
D-gluconate		InChI=1S/C6H12O7/c7-1-2(8)3(9)4(10)5(11)6(12)13/h2-5,7-11H,1H2,(H,12,13)		GntR2		transcription factor	Extracted from RegPrecise v4.0 (20170227): effector_id=233
Leu-tRNA				T-box(Leu)		RNA	Extracted from RegPrecise v4.0 (20170227): effector_id=33
Deoxyinosine		InChI=1S/C10H12N4O4/c15-2-6-5(16)1-7(18-6)14-4-13-8-9(14)11-3-12-10(8)17/h3-7,15-16H,1-2H2,(H,11,12,17)/t5-,6+,7+/m0/s1		XapR		transcription factor	Extracted from RegPrecise v4.0 (20170227): effector_id=245
Rhamnose		InChI=1S/C6H12O5/c1-2-3(7)4(8)5(9)6(10)11-2/h2-10H,1H3/t2-,3-,4+,5+,6?/m0/s1		RhaR		transcription factor	Extracted from RegPrecise v4.0 (20170227): effector_id=69
Magnesium ion, (Mg2+)		InChI=1S/Mg		ykoK		RNA	Extracted from RegPrecise v4.0 (20170227): effector_id=141
Paraquat		InChI=1S/C12H14N2/c1-13-7-3-11(4-8-13)12-5-9-14(2)10-6-12/h3-10H,1-2H3/q+2		SoxR		transcription factor	Extracted from RegPrecise v4.0 (20170227): effector_id=45
DNA damage				LexA2		transcription factor	Extracted from RegPrecise v4.0 (20170227): effector_id=25
Glycine		InChI=1S/C2H5NO2/c3-1-2(4)5/h1,3H2,(H,4,5)		GcvR		transcription factor	Extracted from RegPrecise v4.0 (20170227): effector_id=144
Diamide		InChI=1S/C6H12N4O2/c1-9(2)5(11)7-8-6(12)10(3)4/h1-4H3/b8-7+		YodB/CatR		transcription factor	Extracted from RegPrecise v4.0 (20170227): effector_id=67
Blue light				PhrR		transcription factor	Extracted from RegPrecise v4.0 (20170227): effector_id=357
S-adenosylmethionine		InChI=1S/C15H22N6O5S/c1-27(3-2-7(16)15(24)25)4-8-10(22)11(23)14(26-8)21-6-20-9-12(17)18-5-19-13(9)21/h5-8,10-11,14,22-23H,2-4,16H2,1H3,(H2-,17,18,19,24,25)		SAM-SAH		RNA	Extracted from RegPrecise v4.0 (20170227): effector_id=47
New effector				DtxR		transcription factor	Extracted from RegPrecise v4.0 (20170227): effector_id=93
4,5-dihydroxypentan-2,3-dione		InChI=1S/C5H8O4/c1-3(7)5(9)4(8)2-6/h4,6,8H,2H2,1H3		LsrR		transcription factor	Extracted from RegPrecise v4.0 (20170227): effector_id=276
Citrate		InChI=1S/C6H8O7/c7-3(8)1-6(13,5(11)12)2-4(9)10/h13H,1-2H2,(H,7,8)(H,9,10)(H,11,12)/p-3		CcpC		transcription factor	Extracted from RegPrecise v4.0 (20170227): effector_id=111
Sucrose		InChI=1S/C12H22O11/c13-1-4-6(16)8(18)9(19)11(21-4)23-12(3-15)10(20)7(17)5(2-14)22-12/h4-11,13-20H,1-3H2/t4-,5-,6-,7-,8+,9-,10+,11-,12+/m1/s1		ScrR		transcription factor	Extracted from RegPrecise v4.0 (20170227): effector_id=199
NAD		InChI=1S/C21H27N7O14P2/c22-17-12-19(25-7-24-17)28(8-26-12)21-16(32)14(30)11(41-21)6-39-44(36,37)42-43(34,35)38-5-10-13(29)15(31)20(40-10)27-3-1-2-9(4-27)18(23)33/h1-4,7-8,10-11,13-16,20-21,29-32H,5-6H2,(H5-,22,23,24,25,33,34,35,36,37)/p+1/t10-,11-,13-,14-,15-,16-,20-,21-/m1/s1		NadR		transcription factor	Extracted from RegPrecise v4.0 (20170227): effector_id=68
Salicylate		InChI=1S/C7H6O3/c8-6-4-2-1-3-5(6)7(9)10/h1-4,8H,(H,9,10)		MarR		transcription factor	Extracted from RegPrecise v4.0 (20170227): effector_id=101
Fructose-1,6-diphosphate		InChI=1S/C6H14O12P2/c7-4-3(1-16-19(10,11)12)18-6(9,5(4)8)2-17-20(13,14)15/h3-5,7-9H,1-2H2,(H2,10,11,12)(H2,13,14,15)		FruR		transcription factor	Extracted from RegPrecise v4.0 (20170227): effector_id=168
Malonyl-ACP				FapR		transcription factor	Extracted from RegPrecise v4.0 (20170227): effector_id=149
Adenosylcobalamin		InChI=1S/C62H90N13O14P.C10H12N5O3.Co/c1-29-20-39-40(21-30(29)2)75(28-70-39)57-52(84)53(41(27-76)87-57)89-90(85,86)88-31(3)26-69-49(83)18-19-59(8)37(22-46(66)80)56-62(11)61(10,25-48(68)82)36(14-17-45(65)79)51(74-62)33(5)55-60(9,24-47(67)81)34(12-15-43(63)77)38(71-55)23-42-58(6,7)35(13-16-44(64)78)50(72-42)32(4)54(59)73-56;1-4-6(16)7(17)10(18-4)15-3-14-5-8(11)12-2-13-9(5)15;/h20-21,23,28,31,34-37,4…		Cobalamin		RNA	Extracted from RegPrecise v4.0 (20170227): effector_id=87
Beta-glucoside				BglR2		transcription factor	Extracted from RegPrecise v4.0 (20170227): effector_id=34
2-keto-3-deoxy-6-phosphogluconate		InChI=1S/C6H11O9P/c7-3(1-4(8)6(10)11)5(9)2-15-16(12,13)14/h3,5,7,9H,1-2H2,(H,10,11)(H2,12,13,14)/t3-,5+/m0/s1		HexR		transcription factor	Extracted from RegPrecise v4.0 (20170227): effector_id=75
O-glycans				HTCS_Ogl-1		transcription factor	Extracted from RegPrecise v4.0 (20170227): effector_id=305
Zinc ion, (Zn2+)		InChI=1S/Zn		SczA		transcription factor	Extracted from RegPrecise v4.0 (20170227): effector_id=112
N-acetylgalactosamine		InChI=1S/C8H15NO6/c1-3(11)9-5-7(13)6(12)4(2-10)15-8(5)14/h4-8,10,12-14H,2H2,1H3,(H,9,11)		AgaR2		transcription factor	Extracted from RegPrecise v4.0 (20170227): effector_id=180
Fructose-1,6-diphosphate		InChI=1S/C6H14O12P2/c7-4-3(1-16-19(10,11)12)18-6(9,5(4)8)2-17-20(13,14)15/h3-5,7-9H,1-2H2,(H2,10,11,12)(H2,13,14,15)		CcpA		transcription factor	Extracted from RegPrecise v4.0 (20170227): effector_id=168
YvcQ, sensor histidine kinase				YvcP		transcription factor	Extracted from RegPrecise v4.0 (20170227): effector_id=286
Pyrimidine nucleoside		InChI=1S/C9H13N2O4/c12-4-6-7(13)8(14)9(15-6)11-3-1-2-10-5-11/h1-3,5-9,12-14H,4H2/q+1/t6-,7-,8-,9-/m1/s1		UriR		transcription factor	Extracted from RegPrecise v4.0 (20170227): effector_id=339
Gamma-aminobutyric acid		InChI=1S/C4H9NO2/c5-3-1-2-4(6)7/h1-3,5H2,(H,6,7)		GabR		transcription factor	Extracted from RegPrecise v4.0 (20170227): effector_id=24
S-adenosylmethionine		InChI=1S/C15H22N6O5S/c1-27(3-2-7(16)15(24)25)4-8-10(22)11(23)14(26-8)21-6-20-9-12(17)18-5-19-13(9)21/h5-8,10-11,14,22-23H,2-4,16H2,1H3,(H2-,17,18,19,24,25)		SMK_box_riboswitch		RNA	Extracted from RegPrecise v4.0 (20170227): effector_id=47
Unsaturated acyl-CoA				FabR		transcription factor	Extracted from RegPrecise v4.0 (20170227): effector_id=165
D-galactose-6-phosphate		InChI=1S/C6H13O9P/c7-1-3(8)5(10)6(11)4(9)2-15-16(12,13)14/h1,3-6,8-11H,2H2,(H2,12,13,14)		LacR		transcription factor	Extracted from RegPrecise v4.0 (20170227): effector_id=268
Glucosamine-6-phosphate		InChI=1S/C6H14NO8P/c7-3-5(9)4(8)2(15-6(3)10)1-14-16(11,12)13/h2-6,8-10H,1,7H2,(H2,11,12,13)		SiaR		transcription factor	Extracted from RegPrecise v4.0 (20170227): effector_id=153
Cumene hydroperoxide		InChI=1S/C9H12O2/c1-9(2,11-10)8-6-4-3-5-7-8/h3-7,10H,1-2H3		OhrR		transcription factor	Extracted from RegPrecise v4.0 (20170227): effector_id=264
Maltose		InChI=1S/C12H22O11/c13-1-3-5(15)6(16)9(19)12(22-3)23-10-4(2-14)21-11(20)8(18)7(10)17/h3-20H,1-2H2		MalR1		transcription factor	Extracted from RegPrecise v4.0 (20170227): effector_id=137
Ascorbate-6-phosphate				UlaR		transcription factor	Extracted from RegPrecise v4.0 (20170227): effector_id=160
Taurine		InChI=1S/C2H7NO3S/c3-1-2-7(4,5)6/h1-3H2,(H,4,5,6)		TauR		transcription factor	Extracted from RegPrecise v4.0 (20170227): effector_id=335
p-Coumaric acid		InChI=1S/C9H8O3/c10-8-4-1-7(2-5-8)3-6-9(11)12/h1-6,10H,(H,11,12)/b6-3+		PadR		transcription factor	Extracted from RegPrecise v4.0 (20170227): effector_id=159
cis-Urocanic acid		InChI=1S/C6H6N2O2/c9-6(10)2-1-5-3-7-4-8-5/h1-4H,(H,7,8)(H,9,10)/b2-1-		HutC		transcription factor	Extracted from RegPrecise v4.0 (20170227): effector_id=311
Trehalose		InChI=1S/C12H22O11/c13-1-3-5(15)7(17)9(19)11(21-3)23-12-10(20)8(18)6(16)4(2-14)22-12/h3-20H,1-2H2/t3-,4-,5-,6-,7+,8+,9-,10-,11-,12-/m1/s1		AglR		transcription factor	Extracted from RegPrecise v4.0 (20170227): effector_id=193
Biotin		InChI=1S/C10H16N2O3S/c13-8(14)4-2-1-3-7-9-6(5-16-7)11-10(15)12-9/h6-7,9H,1-5H2,(H,13,14)(H2,11,12,15)/t6-,7-,9-/m0/s1		BirA		transcription factor	Extracted from RegPrecise v4.0 (20170227): effector_id=142
Proline		InChI=1S/C5H9NO2/c7-5(8)4-2-1-3-6-4/h4,6H,1-3H2,(H,7,8)		HypR		transcription factor	Extracted from RegPrecise v4.0 (20170227): effector_id=83
Iron ion, (Fe2+)		InChI=1S/Fe		RosR		transcription factor	Extracted from RegPrecise v4.0 (20170227): effector_id=119
D-mannonate		InChI=1S/C6H12O7/c7-1-2(8)3(9)4(10)5(11)6(12)13/h2-5,7-11H,1H2,(H,12,13)		RspR		transcription factor	Extracted from RegPrecise v4.0 (20170227): effector_id=345
Fructoselysine 6-phosphate		InChI=1S/C12H25N2O10P/c13-7(12(19)20)3-1-2-4-14-5-8(15)10(17)11(18)9(16)6-24-25(21,22)23/h7,9-11,14,16-18H,1-6,13H2,(H,19,20)(H2,21,22,23)/t7-,9+,10+,11+/m0/s1		FrlR		transcription factor	Extracted from RegPrecise v4.0 (20170227): effector_id=107
Formaldehyde		InChI=1S/CH2O/c1-2/h1H2		HxlR		transcription factor	Extracted from RegPrecise v4.0 (20170227): effector_id=89
Fructose-1,6-bisphosphate		InChI=1S/C6H14O12P2/c7-4-3(1-16-19(10,11)12)18-6(9,5(4)8)2-17-20(13,14)15/h3-5,7-9H,1-2H2,(H2,10,11,12)(H2,13,14,15)		CggR		transcription factor	Extracted from RegPrecise v4.0 (20170227): effector_id=81
New effector				UriR		transcription factor	Extracted from RegPrecise v4.0 (20170227): effector_id=93
Pyruvate		InChI=1S/C3H4O3/c1-2(4)3(5)6/h1H3,(H,5,6)/p-1		IclR		transcription factor	Extracted from RegPrecise v4.0 (20170227): effector_id=31
Hyaluronan				HTCS_Hya		transcription factor	Extracted from RegPrecise v4.0 (20170227): effector_id=304
N-acetylneuraminic acid		InChI=1S/C11H19NO9/c1-4(14)12-7-5(15)2-11(20,10(18)19)21-9(7)8(17)6(16)3-13/h5-9,13,15-17,20H,2-3H2,1H3,(H,12,14)(H,18,19)/t5-,6+,7+,8+,9+,11?/m0/s1		NanR		transcription factor	Extracted from RegPrecise v4.0 (20170227): effector_id=86
Flavin mononucleotide				RbkR		transcription factor	Extracted from RegPrecise v4.0 (20170227): effector_id=120
ManP, mannose-specific enzyme IIBCA PTS component				ManR		transcription factor	Extracted from RegPrecise v4.0 (20170227): effector_id=261
Bacillibactin		InChI=1S/C39H42N6O18/c1-16-28(43-25(49)13-40-34(55)19-7-4-10-22(46)31(19)52)37(58)62-18(3)30(45-27(51)15-42-36(57)21-9-6-12-24(48)33(21)54)39(60)63-17(2)29(38(59)61-16)44-26(50)14-41-35(56)20-8-5-11-23(47)32(20)53/h4-12,16-18,28-30,46-48,52-54H,13-15H2,1-3H3,(H,40,55)(H,41,56)(H,42,57)(H,43,49)(H,44,50)(H,45,51)/t16-,17-,18-,28+,29+,30+/m1/s1		Btr		transcription factor	Extracted from RegPrecise v4.0 (20170227): effector_id=139
Nitrate		InChI=1S/NO3/c2-1(3)4/q-1		NarP		transcription factor	Extracted from RegPrecise v4.0 (20170227): effector_id=157
Palmitoyl-CoA		InChI=1S/C37H66N7O17P3S/c1-4-5-6-7-8-9-10-11-12-13-14-15-16-17-28(46)65-21-20-39-27(45)18-19-40-35(49)32(48)37(2,3)23-58-64(55,56)61-63(53,54)57-22-26-31(60-62(50,51)52)30(47)36(59-26)44-25-43-29-33(38)41-24-42-34(29)44/h24-26,30-32,36,47-48H,4-23H2,1-3H3,(H,39,45)(H,40,49)(H,53,54)(H,55,56)(H2,38,41,42)(H2,50,51,52)/t26-,30-,31-,32+,36-/m1/s1		FadR		transcription factor	Extracted from RegPrecise v4.0 (20170227): effector_id=169
O-acetyl-L-serine		InChI=1S/C5H9NO4/c1-3(7)10-2-4(6)5(8)9/h4H,2,6H2,1H3,(H,8,9)/t4-/m0/s1		HomR		transcription factor	Extracted from RegPrecise v4.0 (20170227): effector_id=80
Fe-Bacillibactin				Btr		transcription factor	Extracted from RegPrecise v4.0 (20170227): effector_id=252
Diamide		InChI=1S/C6H12N4O2/c1-9(2)5(11)7-8-6(12)10(3)4/h1-4H3/b8-7+		NmlR		transcription factor	Extracted from RegPrecise v4.0 (20170227): effector_id=67
Acetohydroxybutyrate		InChI=1S/C6H10O4/c1-3-6(10,4(2)7)5(8)9/h10H,3H2,1-2H3,(H,8,9)		IlvY		transcription factor	Extracted from RegPrecise v4.0 (20170227): effector_id=26
Copper ion, (Cu+)		InChI=1S/Cu		CueR		transcription factor	Extracted from RegPrecise v4.0 (20170227): effector_id=11
N-acetylglucosamine		InChI=1S/C8H15NO6/c1-3(11)9-5-7(13)6(12)4(2-10)15-8(5)14/h4-8,10,12-14H,2H2,1H3,(H,9,11)		NagQ		transcription factor	Extracted from RegPrecise v4.0 (20170227): effector_id=115
Maltose		InChI=1S/C12H22O11/c13-1-3-5(15)6(16)9(19)12(22-3)23-10-4(2-14)21-11(20)8(18)7(10)17/h3-20H,1-2H2		MalR5		transcription factor	Extracted from RegPrecise v4.0 (20170227): effector_id=137
2-deoxy-5-keto-D-gluconate 6-phosphate		InChI=1S/C6H11O9P/c7-3(1-5(9)10)6(11)4(8)2-15-16(12,13)14/h3,6-7,11H,1-2H2,(H,9,10)(H2,12,13,14)/p-3/t3-,6+/m1/s1		IolR		transcription factor	Extracted from RegPrecise v4.0 (20170227): effector_id=257
Tamarixetin		InChI=1S/C16H12O7/c1-22-11-3-2-7(4-9(11)18)16-15(21)14(20)13-10(19)5-8(17)6-12(13)23-16/h2-6,17-19,21H,1H3		QdoR		transcription factor	Extracted from RegPrecise v4.0 (20170227): effector_id=130
Adenosine		InChI=1S/C10H13N5O4/c11-8-5-9(13-2-12-8)15(3-14-5)10-7(18)6(17)4(1-16)19-10/h2-4,6-7,10,16-18H,1H2,(H2,11,12,13)/t4-,6-,7-,10-/m1/s1		AduR		transcription factor	Extracted from RegPrecise v4.0 (20170227): effector_id=328
Glucose		InChI=1S/C6H12O6/c7-1-2-3(8)4(9)5(10)6(11)12-2/h2-11H,1H2/t2-,3-,4+,5-,6?/m1/s1		GluR		transcription factor	Extracted from RegPrecise v4.0 (20170227): effector_id=146
N-(3-Oxooctanoyl) homoserine lactone	PMID:10220379	InChI=1S/C12H19NO4/c1-2-3-4-5-9(14)8-11(15)13-10-6-7-17-12(10)16/h10H,2-8H2,1H3,(H,13,15)/t10-/m0/s1					Extracted from RegTransBase v20120406 (20170227).
Benzoic acid	PMID:9573203	InChI=1S/C7H6O2/c8-7(9)6-4-2-1-3-5-6/h1-5H,(H,8,9)					Extracted from RegTransBase v20120406 (20170227).
2-methylphenol	PMID:11425758	InChI=1S/C7H8O/c1-6-4-2-3-5-7(6)8/h2-5,8H,1H3					Extracted from RegTransBase v20120406 (20170227).
Ammonium ion	PMID:1630321	InChI=1S/H3N/h1H3/p+1					Extracted from RegTransBase v20120406 (20170227).
Nitrate	PMID:10809684	InChI=1S/NO3/c2-1(3)4/q-1					Extracted from RegTransBase v20120406 (20170227).
Mitomycin C	PMID:9393713	InChI=1S/C15H18N4O5/c1-5-9(16)12(21)8-6(4-24-14(17)22)15(23-2)13-7(18-13)3-19(15)10(8)11(5)20/h6-7,13,18H,3-4,16H2,1-2H3,(H2,17,22)/t6-,7+,13+,15-/m1/s1					Extracted from RegTransBase v20120406 (20170227).
Zinc ion, (Zn2+)	PMID:17640279	InChI=1S/Zn					Extracted from RegTransBase v20120406 (20170227).
Diamide	PMID:16788195	InChI=1S/C6H12N4O2/c1-9(2)5(11)7-8-6(12)10(3)4/h1-4H3/b8-7+					Extracted from RegTransBase v20120406 (20170227).
Acid pH conditions	PMID:8501044						Extracted from RegTransBase v20120406 (20170227).
Octopine	PMID:8188582	InChI=1S/C9H18N4O4/c1-5(7(14)15)13-6(8(16)17)3-2-4-12-9(10)11/h5-6,13H,2-4H2,1H3,(H,14,15)(H,16,17)(H4,10,11,12)					Extracted from RegTransBase v20120406 (20170227).
3-methylbenzoate	PMID:3301806	InChI=1S/C8H8O2/c1-6-3-2-4-7(5-6)8(9)10/h2-5H,1H3,(H,9,10)/p-1					Extracted from RegTransBase v20120406 (20170227).
Anaerobic conditions	PMID:9583950						Extracted from RegTransBase v20120406 (20170227).
Carbon dioxide	PMID:8483419	InChI=1S/CO2/c2-1-3					Extracted from RegTransBase v20120406 (20170227).
Cobalt ion, (Co2+)	PMID:7630724	InChI=1S/Co					Extracted from RegTransBase v20120406 (20170227).
Glucose	PMID:10809705	InChI=1S/C6H12O6/c7-1-2-3(8)4(9)5(10)6(11)12-2/h2-11H,1H2/t2-,3-,4+,5-,6?/m1/s1					Extracted from RegTransBase v20120406 (20170227).
Biotin	PMID:11717296	InChI=1S/C10H16N2O3S/c13-8(14)4-2-1-3-7-9-6(5-16-7)11-10(15)12-9/h6-7,9H,1-5H2,(H,13,14)(H2,11,12,15)/t6-,7-,9-/m0/s1					Extracted from RegTransBase v20120406 (20170227).
Mercury ion, (Hg2+)	PMID:8446025						Extracted from RegTransBase v20120406 (20170227).
Tetracycline	PMID:17308196	InChI=1S/C22H24N2O8/c1-21(31)8-5-4-6-11(25)12(8)16(26)13-9(21)7-10-15(24(2)3)17(27)14(20(23)30)19(29)22(10,32)18(13)28/h4-6,9-10,15,25-26,29,31-32H,7H2,1-3H3,(H2,23,30)/t9-,10-,15-,21+,22-/m0/s1					Extracted from RegTransBase v20120406 (20170227).
Octopine	PMID:1799698	InChI=1S/C9H18N4O4/c1-5(7(14)15)13-6(8(16)17)3-2-4-12-9(10)11/h5-6,13H,2-4H2,1H3,(H,14,15)(H,16,17)(H4,10,11,12)					Extracted from RegTransBase v20120406 (20170227).
Phenol	PMID:10677378	InChI=1S/C6H6O/c7-6-4-2-1-3-5-6/h1-5,7H					Extracted from RegTransBase v20120406 (20170227).
4-carboxymuconolactone	PMID:8550427	InChI=1S/C7H6O6/c8-4(9)3-7(6(11)12)2-1-5(10)13-7/h1-2H,3H2,(H,8,9)(H,11,12)					Extracted from RegTransBase v20120406 (20170227).
Nitrate	PMID:14680695	InChI=1S/NO3/c2-1(3)4/q-1					Extracted from RegTransBase v20120406 (20170227).
Iron ion, (Fe2+)	PMID:1631071	InChI=1S/Fe					Extracted from RegTransBase v20120406 (20170227).
4-ethylphenol	PMID:8559069	InChI=1S/C8H10O/c1-2-7-3-5-8(9)6-4-7/h3-6,9H,2H2,1H3					Extracted from RegTransBase v20120406 (20170227).
Heat shock conditions	PMID:9282745						Extracted from RegTransBase v20120406 (20170227).
cis,cis-muconate	PMID:16517618	InChI=1S/C6H6O4/c7-5(8)3-1-2-4-6(9)10/h1-4H,(H,7,8)(H,9,10)					Extracted from RegTransBase v20120406 (20170227).
Camphor	PMID:3011733	InChI=1S/C10H16O/c1-9(2)7-4-5-10(9,3)8(11)6-7/h7H,4-6H2,1-3H3					Extracted from RegTransBase v20120406 (20170227).
Maltose	PMID:16788175	InChI=1S/C12H22O11/c13-1-3-5(15)6(16)9(19)12(22-3)23-10-4(2-14)21-11(20)8(18)7(10)17/h3-20H,1-2H2					Extracted from RegTransBase v20120406 (20170227).
Glucose	PMID:16968229	InChI=1S/C6H12O6/c7-1-2-3(8)4(9)5(10)6(11)12-2/h2-11H,1H2/t2-,3-,4+,5-,6?/m1/s1					Extracted from RegTransBase v20120406 (20170227).
Oxygen	PMID:9171416	InChI=1S/O2/c1-2					Extracted from RegTransBase v20120406 (20170227).
Iron ion, (Fe2+)	PMID:8806672	InChI=1S/Fe					Extracted from RegTransBase v20120406 (20170227).
3-chlorobenzoate	PMID:8419291	InChI=1S/C7H5ClO2/c8-6-3-1-2-5(4-6)7(9)10/h1-4H,(H,9,10)/p-1					Extracted from RegTransBase v20120406 (20170227).
4-hydroxybenzoate	PMID:18310022	InChI=1S/C7H6O3/c8-6-3-1-5(2-4-6)7(9)10/h1-4,8H,(H,9,10)/p-1					Extracted from RegTransBase v20120406 (20170227).
Iron ion, (Fe2+)	PMID:10696480	InChI=1S/Fe					Extracted from RegTransBase v20120406 (20170227).
Fructose-1,6-diphosphate	PMID:9973552	InChI=1S/C6H14O12P2/c7-4-3(1-16-19(10,11)12)18-6(9,5(4)8)2-17-20(13,14)15/h3-5,7-9H,1-2H2,(H2,10,11,12)(H2,13,14,15)					Extracted from RegTransBase v20120406 (20170227).
Iron ion, (Fe2+)	PMID:10966390	InChI=1S/Fe					Extracted from RegTransBase v20120406 (20170227).
4-nitrophenol	PMID:11133441	InChI=1S/C6H5NO3/c8-6-3-1-5(2-4-6)7(9)10/h1-4,8H					Extracted from RegTransBase v20120406 (20170227).
CiaH, sensor histidine kinase	PMID:10463152						Extracted from RegTransBase v20120406 (20170227).
Daunorubicin	PMID:9835035	InChI=1S/C27H29NO10/c1-10-22(30)14(28)7-17(37-10)38-16-9-27(35,11(2)29)8-13-19(16)26(34)21-20(24(13)32)23(31)12-5-4-6-15(36-3)18(12)25(21)33/h4-6,10,14,16-17,22,30,32,34-35H,7-9,28H2,1-3H3/t10-,14-,16-,17-,22+,27-/m0/s1					Extracted from RegTransBase v20120406 (20170227).
Copper ion, (Cu2+)	PMID:19238575	InChI=1S/Cu					Extracted from RegTransBase v20120406 (20170227).
1,3-dimethylbenzene	PMID:6885718	InChI=1S/C8H10/c1-7-4-3-5-8(2)6-7/h3-6H,1-2H3					Extracted from RegTransBase v20120406 (20170227).
Glucose	PMID:9401028	InChI=1S/C6H12O6/c7-1-2-3(8)4(9)5(10)6(11)12-2/h2-11H,1H2/t2-,3-,4+,5-,6?/m1/s1					Extracted from RegTransBase v20120406 (20170227).
N-Butyrylhomoserine lactone	PMID:9011052	InChI=1S/C8H13NO3/c1-2-3-7(10)9-6-4-5-12-8(6)11/h6H,2-5H2,1H3,(H,9,10)					Extracted from RegTransBase v20120406 (20170227).
Xylose	PMID:8602140	InChI=1S/C5H10O5/c6-2-1-10-5(9)4(8)3(2)7/h2-9H,1H2/t2-,3+,4-,5?/m1/s1					Extracted from RegTransBase v20120406 (20170227).
Copper ion, (Cu2+)	PMID:17993525	InChI=1S/Cu					Extracted from RegTransBase v20120406 (20170227).
Daunorubicin	PMID:8892835	InChI=1S/C27H29NO10/c1-10-22(30)14(28)7-17(37-10)38-16-9-27(35,11(2)29)8-13-19(16)26(34)21-20(24(13)32)23(31)12-5-4-6-15(36-3)18(12)25(21)33/h4-6,10,14,16-17,22,30,32,34-35H,7-9,28H2,1-3H3/t10-,14-,16-,17-,22+,27-/m0/s1					Extracted from RegTransBase v20120406 (20170227).
Inorganic phosphate	PMID:1712356	InChI=1S/H3O4P/c1-5(2,3)4/h(H3,1,2,3,4)/p-3					Extracted from RegTransBase v20120406 (20170227).
Ribose	PMID:10664837	InChI=1S/C5H10O5/c6-2-1-10-5(9)4(8)3(2)7/h2-9H,1H2/t2-,3-,4-,5?/m1/s1					Extracted from RegTransBase v20120406 (20170227).
Iron ion, (Fe2+)	PMID:3141374	InChI=1S/Fe					Extracted from RegTransBase v20120406 (20170227).
Nitrogen limitation	PMID:15516578						Extracted from RegTransBase v20120406 (20170227).
Light	PMID:10903856						Extracted from RegTransBase v20120406 (20170227).
Glucitol	PMID:7559347	InChI=1S/C6H14O6/c7-1-3(9)5(11)6(12)4(10)2-8/h3-12H,1-2H2/t3-,4+,5-,6-/m1/s1					Extracted from RegTransBase v20120406 (20170227).
Iron ion, (Fe3+)	PMID:9766221	InChI=1S/Fe					Extracted from RegTransBase v20120406 (20170227).
O-acetyl-L-serine	PMID:20418399	InChI=1S/C5H9NO4/c1-3(7)10-2-4(6)5(8)9/h4H,2,6H2,1H3,(H,8,9)/t4-/m0/s1					Extracted from RegTransBase v20120406 (20170227).
Myo-inositol	PMID:9887260	InChI=1S/C6H12O6/c7-1-2(8)4(10)6(12)5(11)3(1)9/h1-12H					Extracted from RegTransBase v20120406 (20170227).
Cyclic 3',5'-AMP	PMID:11477101	InChI=1S/C10H12N5O6P/c11-8-5-9(13-2-12-8)15(3-14-5)10-6(16)7-4(20-10)1-19-22(17,18)21-7/h2-4,6-7,10,16H,1H2,(H,17,18)(H2,11,12,13)/t4-,6-,7-,10-/m1/s1					Extracted from RegTransBase v20120406 (20170227).
Stationary growth phase	PMID:16735745						Extracted from RegTransBase v20120406 (20170227).
Nitrate	PMID:8432708	InChI=1S/NO3/c2-1(3)4/q-1					Extracted from RegTransBase v20120406 (20170227).
Oxygen	PMID:9179851	InChI=1S/O2/c1-2					Extracted from RegTransBase v20120406 (20170227).
Glucose	PMID:12432959	InChI=1S/C6H12O6/c7-1-2-3(8)4(9)5(10)6(11)12-2/h2-11H,1H2/t2-,3-,4+,5-,6?/m1/s1					Extracted from RegTransBase v20120406 (20170227).
Anaerobic conditions	PMID:9484902						Extracted from RegTransBase v20120406 (20170227).
DctB, sensor histidine kinase	PMID:2546011						Extracted from RegTransBase v20120406 (20170227).
Acid pH conditions	PMID:2185220						Extracted from RegTransBase v20120406 (20170227).
Iron ion, (Fe2+)	PMID:10899842	InChI=1S/Fe					Extracted from RegTransBase v20120406 (20170227).
Hydrogen peroxide	PMID:18086184	InChI=1S/H2O2/c1-2/h1-2H					Extracted from RegTransBase v20120406 (20170227).
Symbiotic conditions	PMID:2663474						Extracted from RegTransBase v20120406 (20170227).
Hydrogen peroxide	PMID:12496210	InChI=1S/H2O2/c1-2/h1-2H					Extracted from RegTransBase v20120406 (20170227).
Succinate	PMID:2193923	InChI=1S/C4H6O4/c5-3(6)1-2-4(7)8/h1-2H2,(H,5,6)(H,7,8)					Extracted from RegTransBase v20120406 (20170227).
N-(3-Oxohexanoyl) homoserine lactone	PMID:18083819	InChI=1S/C10H15NO4/c1-2-3-7(12)6-9(13)11-8-4-5-15-10(8)14/h8H,2-6H2,1H3,(H,11,13)					Extracted from RegTransBase v20120406 (20170227).
Cyclic 3',5'-AMP	PMID:10601207	InChI=1S/C10H12N5O6P/c11-8-5-9(13-2-12-8)15(3-14-5)10-6(16)7-4(20-10)1-19-22(17,18)21-7/h2-4,6-7,10,16H,1H2,(H,17,18)(H2,11,12,13)/t4-,6-,7-,10-/m1/s1					Extracted from RegTransBase v20120406 (20170227).
Inhibitor A	PMID:8381538						Extracted from RegTransBase v20120406 (20170227).
Naringenin	PMID:2562395	InChI=1S/C15H12O5/c16-9-3-1-8(2-4-9)13-7-12(19)15-11(18)5-10(17)6-14(15)20-13/h1-6,13,16-18H,7H2					Extracted from RegTransBase v20120406 (20170227).
Adenosine triphosphate	PMID:9044284	InChI=1S/C10H16N5O13P3/c11-8-5-9(13-2-12-8)15(3-14-5)10-7(17)6(16)4(26-10)1-25-30(21,22)28-31(23,24)27-29(18,19)20/h2-4,6-7,10,16-17H,1H2,(H,21,22)(H,23,24)(H2,11,12,13)(H2,18,19,20)/t4-,6-,7-,10-/m1/s1					Extracted from RegTransBase v20120406 (20170227).
RegB, sensor histidine kinase	PMID:10400577						Extracted from RegTransBase v20120406 (20170227).
Iron ion, (Fe2+)	PMID:17237166	InChI=1S/Fe					Extracted from RegTransBase v20120406 (20170227).
Aspartic acid	PMID:7665494	InChI=1S/C4H7NO4/c5-2(4(8)9)1-3(6)7/h2H,1,5H2,(H,6,7)(H,8,9)					Extracted from RegTransBase v20120406 (20170227).
Arginine	PMID:15342575	InChI=1S/C6H14N4O2/c7-4(5(11)12)2-1-3-10-6(8)9/h4H,1-3,7H2,(H,11,12)(H4,8,9,10)					Extracted from RegTransBase v20120406 (20170227).
Lactose	PMID:9066115	InChI=1S/C12H22O11/c13-1-3-5(15)6(16)9(19)12(22-3)23-10-4(2-14)21-11(20)8(18)7(10)17/h3-20H,1-2H2					Extracted from RegTransBase v20120406 (20170227).
Glucose	PMID:12791137	InChI=1S/C6H12O6/c7-1-2-3(8)4(9)5(10)6(11)12-2/h2-11H,1H2/t2-,3-,4+,5-,6?/m1/s1					Extracted from RegTransBase v20120406 (20170227).
Nitrogen limitation	PMID:11700347						Extracted from RegTransBase v20120406 (20170227).
Genistein	PMID:3146016	InChI=1S/C15H10O5/c16-9-3-1-8(2-4-9)11-7-20-13-6-10(17)5-12(18)14(13)15(11)19/h1-7,16-18H					Extracted from RegTransBase v20120406 (20170227).
Cyclic 3',5'-AMP	PMID:9157253	InChI=1S/C10H12N5O6P/c11-8-5-9(13-2-12-8)15(3-14-5)10-6(16)7-4(20-10)1-19-22(17,18)21-7/h2-4,6-7,10,16H,1H2,(H,17,18)(H2,11,12,13)/t4-,6-,7-,10-/m1/s1					Extracted from RegTransBase v20120406 (20170227).
Glucose	PMID:7966270	InChI=1S/C6H12O6/c7-1-2-3(8)4(9)5(10)6(11)12-2/h2-11H,1H2/t2-,3-,4+,5-,6?/m1/s1					Extracted from RegTransBase v20120406 (20170227).
Nitrogen limitation	PMID:9632262						Extracted from RegTransBase v20120406 (20170227).
CarS, antirepressor	PMID:15123730						Extracted from RegTransBase v20120406 (20170227).
2,4,6-tribromophenol	PMID:17322325	InChI=1S/C6H3Br3O/c7-3-1-4(8)6(10)5(9)2-3/h1-2,10H					Extracted from RegTransBase v20120406 (20170227).
3-methylbenzoate	PMID:8636038	InChI=1S/C8H8O2/c1-6-3-2-4-7(5-6)8(9)10/h2-5H,1H3,(H,9,10)/p-1					Extracted from RegTransBase v20120406 (20170227).
Glucose	PMID:11499932	InChI=1S/C6H12O6/c7-1-2-3(8)4(9)5(10)6(11)12-2/h2-11H,1H2/t2-,3-,4+,5-,6?/m1/s1					Extracted from RegTransBase v20120406 (20170227).
Benzyl alcohol	PMID:9603877	InChI=1S/C7H8O/c8-6-7-4-2-1-3-5-7/h1-5,8H,6H2					Extracted from RegTransBase v20120406 (20170227).
Inorganic phosphate	PMID:2115874	InChI=1S/H3O4P/c1-5(2,3)4/h(H3,1,2,3,4)/p-3					Extracted from RegTransBase v20120406 (20170227).
Nitrate	PMID:10537212	InChI=1S/NO3/c2-1(3)4/q-1					Extracted from RegTransBase v20120406 (20170227).
Cadmium, ion (Cd2+)	PMID:7543476	InChI=1S/Cd/q+2					Extracted from RegTransBase v20120406 (20170227).
Light intensity	PMID:1932686						Extracted from RegTransBase v20120406 (20170227).
Cyclic 3',5'-AMP	PMID:16464435	InChI=1S/C10H12N5O6P/c11-8-5-9(13-2-12-8)15(3-14-5)10-6(16)7-4(20-10)1-19-22(17,18)21-7/h2-4,6-7,10,16H,1H2,(H,17,18)(H2,11,12,13)/t4-,6-,7-,10-/m1/s1					Extracted from RegTransBase v20120406 (20170227).
Glucose	PMID:9352913	InChI=1S/C6H12O6/c7-1-2-3(8)4(9)5(10)6(11)12-2/h2-11H,1H2/t2-,3-,4+,5-,6?/m1/s1					Extracted from RegTransBase v20120406 (20170227).
Anaerobic conditions	PMID:1766374						Extracted from RegTransBase v20120406 (20170227).
Arginine	PMID:12426349	InChI=1S/C6H14N4O2/c7-4(5(11)12)2-1-3-10-6(8)9/h4H,1-3,7H2,(H,11,12)(H4,8,9,10)					Extracted from RegTransBase v20120406 (20170227).
4-hydroxybenzoate	PMID:17085716	InChI=1S/C7H6O3/c8-6-3-1-5(2-4-6)7(9)10/h1-4,8H,(H,9,10)/p-1					Extracted from RegTransBase v20120406 (20170227).
2-methylphenol	PMID:11375933	InChI=1S/C7H8O/c1-6-4-2-3-5-7(6)8/h2-5,8H,1H3					Extracted from RegTransBase v20120406 (20170227).
Xylose	PMID:9006009	InChI=1S/C5H10O5/c6-2-1-10-5(9)4(8)3(2)7/h2-9H,1H2/t2-,3+,4-,5?/m1/s1					Extracted from RegTransBase v20120406 (20170227).
Glucose	PMID:10438772	InChI=1S/C6H12O6/c7-1-2-3(8)4(9)5(10)6(11)12-2/h2-11H,1H2/t2-,3-,4+,5-,6?/m1/s1					Extracted from RegTransBase v20120406 (20170227).
N-(3-Oxohexanoyl) homoserine lactone	PMID:17827287	InChI=1S/C10H15NO4/c1-2-3-7(12)6-9(13)11-8-4-5-15-10(8)14/h8H,2-6H2,1H3,(H,11,13)					Extracted from RegTransBase v20120406 (20170227).
N-(3-Oxohexanoyl) homoserine lactone	PMID:8188610	InChI=1S/C10H15NO4/c1-2-3-7(12)6-9(13)11-8-4-5-15-10(8)14/h8H,2-6H2,1H3,(H,11,13)					Extracted from RegTransBase v20120406 (20170227).
Manganese ion, (Mn2+)	PMID:8636031	InChI=1S/Mn					Extracted from RegTransBase v20120406 (20170227).
Salicylate	PMID:3908220	InChI=1S/C7H6O3/c8-6-4-2-1-3-5(6)7(9)10/h1-4,8H,(H,9,10)					Extracted from RegTransBase v20120406 (20170227).
Galacturonate	PMID:8828230	InChI=1S/C6H10O7/c7-1-2(8)4(5(10)11)13-6(12)3(1)9/h1-4,6-9,12H,(H,10,11)/t1-,2+,3+,4-,6-/m0/s1					Extracted from RegTransBase v20120406 (20170227).
Succinate	PMID:10708364	InChI=1S/C4H6O4/c5-3(6)1-2-4(7)8/h1-2H2,(H,5,6)(H,7,8)					Extracted from RegTransBase v20120406 (20170227).
Nitrogen limitation	PMID:11959451						Extracted from RegTransBase v20120406 (20170227).
Oxygen	PMID:2034211	InChI=1S/O2/c1-2					Extracted from RegTransBase v20120406 (20170227).
Naringenin	PMID:12799442	InChI=1S/C15H12O5/c16-9-3-1-8(2-4-9)13-7-12(19)15-11(18)5-10(17)6-14(15)20-13/h1-6,13,16-18H,7H2					Extracted from RegTransBase v20120406 (20170227).
Acetosyringone	PMID:16195384	InChI=1S/C10H12O4/c1-6(11)7-4-8(13-2)10(12)9(5-7)14-3/h4-5,12H,1-3H3					Extracted from RegTransBase v20120406 (20170227).
Nopaline	PMID:1799698	InChI=1S/C11H20N4O6/c12-11(13)14-5-1-2-6(9(18)19)15-7(10(20)21)3-4-8(16)17/h6-7,15H,1-5H2,(H,16,17)(H,18,19)(H,20,21)(H4,12,13,14)					Extracted from RegTransBase v20120406 (20170227).
Glucose	PMID:7651130	InChI=1S/C6H12O6/c7-1-2-3(8)4(9)5(10)6(11)12-2/h2-11H,1H2/t2-,3-,4+,5-,6?/m1/s1					Extracted from RegTransBase v20120406 (20170227).
Cobalt ion, (Co2+)	PMID:19238575	InChI=1S/Co					Extracted from RegTransBase v20120406 (20170227).
Imipenem	PMID:19817868	InChI=1S/C12H17N3O4S/c1-6(16)9-7-4-8(20-3-2-14-5-13)10(12(18)19)15(7)11(9)17/h5-7,9,16H,2-4H2,1H3,(H2,13,14)(H,18,19)/t6-,7-,9-/m1/s1					Extracted from RegTransBase v20120406 (20170227).
Erythritol	PMID:10708387	InChI=1S/C4H10O4/c5-1-3(7)4(8)2-6/h3-8H,1-2H2/t3-,4+					Extracted from RegTransBase v20120406 (20170227).
Hydrogen	PMID:9076733	InChI=1S/H2/h1H					Extracted from RegTransBase v20120406 (20170227).
Glucose	PMID:10792463	InChI=1S/C6H12O6/c7-1-2-3(8)4(9)5(10)6(11)12-2/h2-11H,1H2/t2-,3-,4+,5-,6?/m1/s1					Extracted from RegTransBase v20120406 (20170227).
Mannitol	PMID:9461423	InChI=1S/C6H14O6/c7-1-3(9)5(11)6(12)4(10)2-8/h3-12H,1-2H2/t3-,4-,5-,6-/m1/s1					Extracted from RegTransBase v20120406 (20170227).
Nitrate	PMID:7891552	InChI=1S/NO3/c2-1(3)4/q-1					Extracted from RegTransBase v20120406 (20170227).
Pentane-1-sulphonate	PMID:12010129						Extracted from RegTransBase v20120406 (20170227).
Citrate	PMID:11029430	InChI=1S/C6H8O7/c7-3(8)1-6(13,5(11)12)2-4(9)10/h13H,1-2H2,(H,7,8)(H,9,10)(H,11,12)/p-3					Extracted from RegTransBase v20120406 (20170227).
Nitrogen	PMID:8931324	InChI=1S/N2/c1-2					Extracted from RegTransBase v20120406 (20170227).
Proline	PMID:21115700	InChI=1S/C5H9NO2/c7-5(8)4-2-1-3-6-4/h4,6H,1-3H2,(H,7,8)					Extracted from RegTransBase v20120406 (20170227).
Iron ion, (Fe2+)	PMID:17630305	InChI=1S/Fe					Extracted from RegTransBase v20120406 (20170227).
Hydrogen peroxide	PMID:12705881	InChI=1S/H2O2/c1-2/h1-2H					Extracted from RegTransBase v20120406 (20170227).
Nitrite	PMID:8736541	InChI=1S/HNO2/c2-1-3/h(H,2,3)/p-1					Extracted from RegTransBase v20120406 (20170227).
2-oxoglutarate	PMID:11917135	InChI=1S/C5H6O5/c6-3(5(9)10)1-2-4(7)8/h1-2H2,(H,7,8)(H,9,10)					Extracted from RegTransBase v20120406 (20170227).
2-keto-3-deoxygluconate	PMID:15528647	InChI=1S/C6H10O6/c7-2-5(10)3(8)1-4(9)6(11)12/h3,5,7-8,10H,1-2H2,(H,11,12)					Extracted from RegTransBase v20120406 (20170227).
Genistein	PMID:7986038	InChI=1S/C15H10O5/c16-9-3-1-8(2-4-9)11-7-20-13-6-10(17)5-12(18)14(13)15(11)19/h1-7,16-18H					Extracted from RegTransBase v20120406 (20170227).
PhcS, sensor histidine kinase	PMID:9171411						Extracted from RegTransBase v20120406 (20170227).
Nickel ion, (Ni2+)	PMID:2061281	InChI=1S/Ni					Extracted from RegTransBase v20120406 (20170227).
Competence-stimulating peptide	PMID:9150204						Extracted from RegTransBase v20120406 (20170227).
Nitrate	PMID:2121718	InChI=1S/NO3/c2-1(3)4/q-1					Extracted from RegTransBase v20120406 (20170227).
Protocatechuate	PMID:9515921	InChI=1S/C7H6O4/c8-5-2-1-4(7(10)11)3-6(5)9/h1-3,8-9H,(H,10,11)					Extracted from RegTransBase v20120406 (20170227).
TraM, antiactivator protein	PMID:10713083						Extracted from RegTransBase v20120406 (20170227).
Valine	PMID:10648543	InChI=1S/C5H11NO2/c1-3(2)4(6)5(7)8/h3-4H,6H2,1-2H3,(H,7,8)/t4-/m0/s1					Extracted from RegTransBase v20120406 (20170227).
Maltose	PMID:11053372	InChI=1S/C12H22O11/c13-1-3-5(15)6(16)9(19)12(22-3)23-10-4(2-14)21-11(20)8(18)7(10)17/h3-20H,1-2H2					Extracted from RegTransBase v20120406 (20170227).
Zinc ion, (Zn2+)	PMID:18539736	InChI=1S/Zn					Extracted from RegTransBase v20120406 (20170227).
Benzoic acid	PMID:9573187	InChI=1S/C7H6O2/c8-7(9)6-4-2-1-3-5-6/h1-5H,(H,8,9)					Extracted from RegTransBase v20120406 (20170227).
Benzyl alcohol	PMID:8169200	InChI=1S/C7H8O/c8-6-7-4-2-1-3-5-7/h1-5,8H,6H2					Extracted from RegTransBase v20120406 (20170227).
2-(2'-carboxyphenyl)benzoyl-6-aminopenicillanic acid	PMID:11283276	InChI=1S/C22H20N2O6S/c1-22(2)16(21(29)30)24-18(26)15(19(24)31-22)23-17(25)13-9-5-3-7-11(13)12-8-4-6-10-14(12)20(27)28/h3-10,15-16,19H,1-2H3,(H,23,25)(H,27,28)(H,29,30)/t15-,16+,19-/m1/s1					Extracted from RegTransBase v20120406 (20170227).
Glucose	PMID:11029430	InChI=1S/C6H12O6/c7-1-2-3(8)4(9)5(10)6(11)12-2/h2-11H,1H2/t2-,3-,4+,5-,6?/m1/s1					Extracted from RegTransBase v20120406 (20170227).
Glucose-6-phosphate	PMID:10913075						Extracted from RegTransBase v20120406 (20170227).
Cyanate	PMID:7961413	InChI=1S/CHNO/c2-1-3/h3H/p-1					Extracted from RegTransBase v20120406 (20170227).
Vancomycin	PMID:1556077	InChI=1S/C66H75Cl2N9O24/c1-23(2)12-34(71-5)58(88)76-49-51(83)26-7-10-38(32(67)14-26)97-40-16-28-17-41(55(40)101-65-56(54(86)53(85)42(22-78)99-65)100-44-21-66(4,70)57(87)24(3)96-44)98-39-11-8-27(15-33(39)68)52(84)50-63(93)75-48(64(94)95)31-18-29(79)19-37(81)45(31)30-13-25(6-9-36(30)80)46(60(90)77-50)74-61(91)47(28)73-59(89)35(20-43(69)82)72-62(49)92/h6-11,13-19,23-24,34-35,42,44,46-54,56-57,65,71,…					Extracted from RegTransBase v20120406 (20170227).
Iron ion, (Fe2+)	PMID:16489762	InChI=1S/Fe					Extracted from RegTransBase v20120406 (20170227).
Phenol	PMID:8132448	InChI=1S/C6H6O/c7-6-4-2-1-3-5-6/h1-5,7H					Extracted from RegTransBase v20120406 (20170227).
Salt stress conditions	PMID:9829944						Extracted from RegTransBase v20120406 (20170227).
Zinc ion, (Zn2+)	PMID:10234828	InChI=1S/Zn					Extracted from RegTransBase v20120406 (20170227).
Symbiotic and microaerobic conditions	PMID:9620982						Extracted from RegTransBase v20120406 (20170227).
Nitric oxide	PMID:16954205	InChI=1S/NO/c1-2					Extracted from RegTransBase v20120406 (20170227).
Zinc ion, (Zn2+)	PMID:10692354	InChI=1S/Zn					Extracted from RegTransBase v20120406 (20170227).
Benzoic acid	PMID:1649820	InChI=1S/C7H6O2/c8-7(9)6-4-2-1-3-5-6/h1-5H,(H,8,9)					Extracted from RegTransBase v20120406 (20170227).
Growth phase	PMID:10940023						Extracted from RegTransBase v20120406 (20170227).
Toluene	PMID:12896994	InChI=1S/C7H8/c1-7-5-3-2-4-6-7/h2-6H,1H3					Extracted from RegTransBase v20120406 (20170227).
Nitrite	PMID:8808940	InChI=1S/HNO2/c2-1-3/h(H,2,3)/p-1					Extracted from RegTransBase v20120406 (20170227).
Glucose	PMID:2117276	InChI=1S/C6H12O6/c7-1-2-3(8)4(9)5(10)6(11)12-2/h2-11H,1H2/t2-,3-,4+,5-,6?/m1/s1					Extracted from RegTransBase v20120406 (20170227).
Acetosyringone	PMID:2822665	InChI=1S/C10H12O4/c1-6(11)7-4-8(13-2)10(12)9(5-7)14-3/h4-5,12H,1-3H3					Extracted from RegTransBase v20120406 (20170227).
Fructose	PMID:10333527	InChI=1S/C6H12O6/c7-2-6(11)5(10)4(9)3(8)1-12-6/h3-5,7-11H,1-2H2/t3-,4-,5+,6?/m1/s1					Extracted from RegTransBase v20120406 (20170227).
N-(3-Oxohexanoyl) homoserine lactone	PMID:9781878	InChI=1S/C10H15NO4/c1-2-3-7(12)6-9(13)11-8-4-5-15-10(8)14/h8H,2-6H2,1H3,(H,11,13)					Extracted from RegTransBase v20120406 (20170227).
Citrate	PMID:10972810	InChI=1S/C6H8O7/c7-3(8)1-6(13,5(11)12)2-4(9)10/h13H,1-2H2,(H,7,8)(H,9,10)(H,11,12)/p-3					Extracted from RegTransBase v20120406 (20170227).
Acetate	PMID:15978075	InChI=1S/C2H4O2/c1-2(3)4/h1H3,(H,3,4)/p-1					Extracted from RegTransBase v20120406 (20170227).
Nitrate	PMID:8631699	InChI=1S/NO3/c2-1(3)4/q-1					Extracted from RegTransBase v20120406 (20170227).
1,2-dimethylbenzene	PMID:16085802	InChI=1S/C8H10/c1-7-5-3-4-6-8(7)2/h3-6H,1-2H3					Extracted from RegTransBase v20120406 (20170227).
Thiolactone-containing pheromone 3 peptide	PMID:10359085						Extracted from RegTransBase v20120406 (20170227).
CarS, antirepressor	PMID:11748235						Extracted from RegTransBase v20120406 (20170227).
Iron ion, (Fe3+)	PMID:10525836	InChI=1S/Fe					Extracted from RegTransBase v20120406 (20170227).
Light	PMID:8550404						Extracted from RegTransBase v20120406 (20170227).
Cyclic 3',5'-AMP	PMID:8550444	InChI=1S/C10H12N5O6P/c11-8-5-9(13-2-12-8)15(3-14-5)10-6(16)7-4(20-10)1-19-22(17,18)21-7/h2-4,6-7,10,16H,1H2,(H,17,18)(H2,11,12,13)/t4-,6-,7-,10-/m1/s1					Extracted from RegTransBase v20120406 (20170227).
Nitrogen	PMID:7534371	InChI=1S/N2/c1-2					Extracted from RegTransBase v20120406 (20170227).
3-methylbenzoate	PMID:8169200	InChI=1S/C8H8O2/c1-6-3-2-4-7(5-6)8(9)10/h2-5H,1H3,(H,9,10)/p-1					Extracted from RegTransBase v20120406 (20170227).
Microaerobic conditions	PMID:2503674						Extracted from RegTransBase v20120406 (20170227).
Anaerobic conditions	PMID:8709852						Extracted from RegTransBase v20120406 (20170227).
Xylose	PMID:1569030	InChI=1S/C5H10O5/c6-2-1-10-5(9)4(8)3(2)7/h2-9H,1H2/t2-,3+,4-,5?/m1/s1					Extracted from RegTransBase v20120406 (20170227).
Glucose	PMID:10648542	InChI=1S/C6H12O6/c7-1-2-3(8)4(9)5(10)6(11)12-2/h2-11H,1H2/t2-,3-,4+,5-,6?/m1/s1					Extracted from RegTransBase v20120406 (20170227).
Valine	PMID:8971722	InChI=1S/C5H11NO2/c1-3(2)4(6)5(7)8/h3-4H,6H2,1-2H3,(H,7,8)/t4-/m0/s1					Extracted from RegTransBase v20120406 (20170227).
Glucose	PMID:10941799	InChI=1S/C6H12O6/c7-1-2-3(8)4(9)5(10)6(11)12-2/h2-11H,1H2/t2-,3-,4+,5-,6?/m1/s1					Extracted from RegTransBase v20120406 (20170227).
RNA polymerase, core enzyme	PMID:9302009						Extracted from RegTransBase v20120406 (20170227).
Zinc ion, (Zn2+)	PMID:9044283	InChI=1S/Zn					Extracted from RegTransBase v20120406 (20170227).
PlnA, plantaricin A precursor	PMID:11370867						Extracted from RegTransBase v20120406 (20170227).
Linoleic acid	PMID:9660768	InChI=1S/C18H32O2/c1-2-3-4-5-6-7-8-9-10-11-12-13-14-15-16-17-18(19)20/h6-7,9-10H,2-5,8,11-17H2,1H3,(H,19,20)/b7-6-,10-9-					Extracted from RegTransBase v20120406 (20170227).
Oxygen	PMID:11097914	InChI=1S/O2/c1-2					Extracted from RegTransBase v20120406 (20170227).
Benzaldehyde	PMID:17675388	InChI=1S/C7H6O/c8-6-7-4-2-1-3-5-7/h1-6H					Extracted from RegTransBase v20120406 (20170227).
Lichenan hydrolysate	PMID:8990303						Extracted from RegTransBase v20120406 (20170227).
Agmatine	PMID:11673419	InChI=1S/C5H14N4/c6-3-1-2-4-9-5(7)8/h1-4,6H2,(H4,7,8,9)					Extracted from RegTransBase v20120406 (20170227).
Microaerobic conditions	PMID:15966104						Extracted from RegTransBase v20120406 (20170227).
Silver ion, (Ag+)	PMID:18707611	InChI=1S/Ag					Extracted from RegTransBase v20120406 (20170227).
Competence-stimulating peptide	PMID:9535083						Extracted from RegTransBase v20120406 (20170227).
Glucose	PMID:10635555	InChI=1S/C6H12O6/c7-1-2-3(8)4(9)5(10)6(11)12-2/h2-11H,1H2/t2-,3-,4+,5-,6?/m1/s1					Extracted from RegTransBase v20120406 (20170227).
Bacitracin	PMID:15388429	InChI=1S/C66H103N17O16S/c1-9-35(6)52(69)66-81-48(32-100-66)63(97)76-43(26-34(4)5)59(93)74-42(22-23-50(85)86)58(92)83-53(36(7)10-2)64(98)75-40-20-15-16-25-71-55(89)46(29-49(68)84)78-62(96)47(30-51(87)88)79-61(95)45(28-39-31-70-33-72-39)77-60(94)44(27-38-18-13-12-14-19-38)80-65(99)54(37(8)11-3)82-57(91)41(21-17-24-67)73-56(40)90/h12-14,18-19,31,33-37,40-48,52-54H,9-11,15-17,20-30,32,67,69H2,1-8H3,(…					Extracted from RegTransBase v20120406 (20170227).
Nitrate	PMID:7730273	InChI=1S/NO3/c2-1(3)4/q-1					Extracted from RegTransBase v20120406 (20170227).
DctB, sensor histidine kinase	PMID:7896073						Extracted from RegTransBase v20120406 (20170227).
Acetate	PMID:8132475	InChI=1S/C2H4O2/c1-2(3)4/h1H3,(H,3,4)/p-1					Extracted from RegTransBase v20120406 (20170227).
Benzoic acid	PMID:16396686	InChI=1S/C7H6O2/c8-7(9)6-4-2-1-3-5-6/h1-5H,(H,8,9)					Extracted from RegTransBase v20120406 (20170227).
Glycerol	PMID:10799476	InChI=1S/C3H8O3/c4-1-3(6)2-5/h3-6H,1-2H2					Extracted from RegTransBase v20120406 (20170227).
Iron ion, (Fe2+)	PMID:11598042	InChI=1S/Fe					Extracted from RegTransBase v20120406 (20170227).
Proline	PMID:2464125	InChI=1S/C5H9NO2/c7-5(8)4-2-1-3-6-4/h4,6H,1-3H2,(H,7,8)					Extracted from RegTransBase v20120406 (20170227).
Iron ion, (Fe2+)	PMID:9705301	InChI=1S/Fe					Extracted from RegTransBase v20120406 (20170227).
Chloramphenicol	PMID:3462754	InChI=1S/C11H12Cl2N2O5/c12-10(13)11(18)14-8(5-16)9(17)6-1-3-7(4-2-6)15(19)20/h1-4,8-10,16-17H,5H2,(H,14,18)/t8-,9-/m1/s1					Extracted from RegTransBase v20120406 (20170227).
Acetate	PMID:11418563	InChI=1S/C2H4O2/c1-2(3)4/h1H3,(H,3,4)/p-1					Extracted from RegTransBase v20120406 (20170227).
RshA, anti-sigma factor	PMID:14597396						Extracted from RegTransBase v20120406 (20170227).
Microaerobic conditions	PMID:15911751						Extracted from RegTransBase v20120406 (20170227).
N-(3-oxododecanoyl) homoserine lactone	PMID:15505212	InChI=1S/C16H27NO4/c1-2-3-4-5-6-7-8-9-13(18)12-15(19)17-14-10-11-21-16(14)20/h14H,2-12H2,1H3,(H,17,19)/t14-/m0/s1					Extracted from RegTransBase v20120406 (20170227).
Nitrogen limitation	PMID:3034856						Extracted from RegTransBase v20120406 (20170227).
Cyclic 3',5'-AMP	PMID:8300536	InChI=1S/C10H12N5O6P/c11-8-5-9(13-2-12-8)15(3-14-5)10-6(16)7-4(20-10)1-19-22(17,18)21-7/h2-4,6-7,10,16H,1H2,(H,17,18)(H2,11,12,13)/t4-,6-,7-,10-/m1/s1					Extracted from RegTransBase v20120406 (20170227).
Copper ion, (Cu2+)	PMID:7876197	InChI=1S/Cu					Extracted from RegTransBase v20120406 (20170227).
Glutamate	PMID:9791103	InChI=1S/C5H9NO4/c6-3(5(9)10)1-2-4(7)8/h3H,1-2,6H2,(H,7,8)(H,9,10)					Extracted from RegTransBase v20120406 (20170227).
Microaerobic conditions	PMID:9748464						Extracted from RegTransBase v20120406 (20170227).
Cadmium, ion (Cd2+)	PMID:7630724	InChI=1S/Cd/q+2					Extracted from RegTransBase v20120406 (20170227).
Oxygen	PMID:17873045	InChI=1S/O2/c1-2					Extracted from RegTransBase v20120406 (20170227).
Apigenin	PMID:8411148	InChI=1S/C15H10O5/c16-9-3-1-8(2-4-9)13-7-12(19)15-11(18)5-10(17)6-14(15)20-13/h1-7,16-18H					Extracted from RegTransBase v20120406 (20170227).
Anaerobic conditions	PMID:7891552						Extracted from RegTransBase v20120406 (20170227).
Salicylate	PMID:21714562	InChI=1S/C7H6O3/c8-6-4-2-1-3-5(6)7(9)10/h1-4,8H,(H,9,10)					Extracted from RegTransBase v20120406 (20170227).
2,4-dinitrotoluene	PMID:12813084	InChI=1S/C7H6N2O4/c1-5-2-3-6(8(10)11)4-7(5)9(12)13/h2-4H,1H3					Extracted from RegTransBase v20120406 (20170227).
Nitrate	PMID:10572142	InChI=1S/NO3/c2-1(3)4/q-1					Extracted from RegTransBase v20120406 (20170227).
Light	PMID:10748066						Extracted from RegTransBase v20120406 (20170227).
Polygalacturonate	PMID:8955401						Extracted from RegTransBase v20120406 (20170227).
Octopine	PMID:7868612	InChI=1S/C9H18N4O4/c1-5(7(14)15)13-6(8(16)17)3-2-4-12-9(10)11/h5-6,13H,2-4H2,1H3,(H,14,15)(H,16,17)(H4,10,11,12)					Extracted from RegTransBase v20120406 (20170227).
Benzoic acid	PMID:3022293	InChI=1S/C7H6O2/c8-7(9)6-4-2-1-3-5-6/h1-5H,(H,8,9)					Extracted from RegTransBase v20120406 (20170227).
Succinate	PMID:10049394	InChI=1S/C4H6O4/c5-3(6)1-2-4(7)8/h1-2H2,(H,5,6)(H,7,8)					Extracted from RegTransBase v20120406 (20170227).
Competence-stimulating peptide	PMID:11123694						Extracted from RegTransBase v20120406 (20170227).
Laminaribiose	PMID:17360424	InChI=1S/C12H22O11/c13-1-3-5(15)7(17)8(18)12(22-3)23-10-6(16)4(2-14)21-11(20)9(10)19/h3-20H,1-2H2/t3-,4-,5-,6-,7+,8-,9-,10+,11?,12+/m1/s1					Extracted from RegTransBase v20120406 (20170227).
Proline	PMID:8971722	InChI=1S/C5H9NO2/c7-5(8)4-2-1-3-6-4/h4,6H,1-3H2,(H,7,8)					Extracted from RegTransBase v20120406 (20170227).
Glucose	PMID:7921236	InChI=1S/C6H12O6/c7-1-2-3(8)4(9)5(10)6(11)12-2/h2-11H,1H2/t2-,3-,4+,5-,6?/m1/s1					Extracted from RegTransBase v20120406 (20170227).
Nitrate	PMID:9560320	InChI=1S/NO3/c2-1(3)4/q-1					Extracted from RegTransBase v20120406 (20170227).
Inhibitor B'	PMID:8381538						Extracted from RegTransBase v20120406 (20170227).
Sucrose	PMID:13129950	InChI=1S/C12H22O11/c13-1-4-6(16)8(18)9(19)11(21-4)23-12(3-15)10(20)7(17)5(2-14)22-12/h4-11,13-20H,1-3H2/t4-,5-,6-,7-,8+,9-,10+,11-,12+/m1/s1					Extracted from RegTransBase v20120406 (20170227).
Glucose	PMID:10931350	InChI=1S/C6H12O6/c7-1-2-3(8)4(9)5(10)6(11)12-2/h2-11H,1H2/t2-,3-,4+,5-,6?/m1/s1					Extracted from RegTransBase v20120406 (20170227).
VanS, sensor histidine kinase	PMID:1556077						Extracted from RegTransBase v20120406 (20170227).
Cobalt ion, (Co2+)	PMID:10411736	InChI=1S/Co					Extracted from RegTransBase v20120406 (20170227).
Nitrate	PMID:8846791	InChI=1S/NO3/c2-1(3)4/q-1					Extracted from RegTransBase v20120406 (20170227).
Phosphate limitation conditions	PMID:7741855						Extracted from RegTransBase v20120406 (20170227).
N-acetyl-L-serine	PMID:7730263	InChI=1S/C5H9NO4/c1-3(8)6-4(2-7)5(9)10/h4,7H,2H2,1H3,(H,6,8)(H,9,10)/t4-/m0/s1					Extracted from RegTransBase v20120406 (20170227).
Galactose	PMID:9733693	InChI=1S/C6H12O6/c7-1-2-3(8)4(9)5(10)6(11)12-2/h2-11H,1H2/t2-,3+,4+,5-,6?/m1/s1					Extracted from RegTransBase v20120406 (20170227).
RNA polymerase, core enzyme	PMID:8244932						Extracted from RegTransBase v20120406 (20170227).
4-hydroxybenzoate	PMID:8331077	InChI=1S/C7H6O3/c8-6-3-1-5(2-4-6)7(9)10/h1-4,8H,(H,9,10)/p-1					Extracted from RegTransBase v20120406 (20170227).
Cyclic 3',5'-AMP	PMID:2231717	InChI=1S/C10H12N5O6P/c11-8-5-9(13-2-12-8)15(3-14-5)10-6(16)7-4(20-10)1-19-22(17,18)21-7/h2-4,6-7,10,16H,1H2,(H,17,18)(H2,11,12,13)/t4-,6-,7-,10-/m1/s1					Extracted from RegTransBase v20120406 (20170227).
Palmitoyl-CoA	PMID:17877713	InChI=1S/C37H66N7O17P3S/c1-4-5-6-7-8-9-10-11-12-13-14-15-16-17-28(46)65-21-20-39-27(45)18-19-40-35(49)32(48)37(2,3)23-58-64(55,56)61-63(53,54)57-22-26-31(60-62(50,51)52)30(47)36(59-26)44-25-43-29-33(38)41-24-42-34(29)44/h24-26,30-32,36,47-48H,4-23H2,1-3H3,(H,39,45)(H,40,49)(H,53,54)(H,55,56)(H2,38,41,42)(H2,50,51,52)/t26-,30-,31-,32+,36-/m1/s1					Extracted from RegTransBase v20120406 (20170227).
Manganese ion, (Mn2+)	PMID:18539736	InChI=1S/Mn					Extracted from RegTransBase v20120406 (20170227).
Acetylphosphate	PMID:9988717	InChI=1S/C2H5O5P/c1-2(3)7-8(4,5)6/h1H3,(H2,4,5,6)					Extracted from RegTransBase v20120406 (20170227).
Anaerobic conditions	PMID:2845227						Extracted from RegTransBase v20120406 (20170227).
Oxygen	PMID:7608070	InChI=1S/O2/c1-2					Extracted from RegTransBase v20120406 (20170227).
Manganese ion, (Mn2+)	PMID:16179344	InChI=1S/Mn					Extracted from RegTransBase v20120406 (20170227).
Glucose	PMID:11555291	InChI=1S/C6H12O6/c7-1-2-3(8)4(9)5(10)6(11)12-2/h2-11H,1H2/t2-,3-,4+,5-,6?/m1/s1					Extracted from RegTransBase v20120406 (20170227).
Copper ion, (Cu2+)	PMID:8446025	InChI=1S/Cu					Extracted from RegTransBase v20120406 (20170227).
Manganese ion, (Mn2+)	PMID:14526007	InChI=1S/Mn					Extracted from RegTransBase v20120406 (20170227).
Nitric oxide	PMID:11069685	InChI=1S/NO/c1-2					Extracted from RegTransBase v20120406 (20170227).
4-methylphenol	PMID:11133441	InChI=1S/C7H8O/c1-6-2-4-7(8)5-3-6/h2-5,8H,1H3					Extracted from RegTransBase v20120406 (20170227).
FsrC protein	PMID:11344145						Extracted from RegTransBase v20120406 (20170227).
Maltose	PMID:9044287	InChI=1S/C12H22O11/c13-1-3-5(15)6(16)9(19)12(22-3)23-10-4(2-14)21-11(20)8(18)7(10)17/h3-20H,1-2H2					Extracted from RegTransBase v20120406 (20170227).
Vancomycin	PMID:8981985	InChI=1S/C66H75Cl2N9O24/c1-23(2)12-34(71-5)58(88)76-49-51(83)26-7-10-38(32(67)14-26)97-40-16-28-17-41(55(40)101-65-56(54(86)53(85)42(22-78)99-65)100-44-21-66(4,70)57(87)24(3)96-44)98-39-11-8-27(15-33(39)68)52(84)50-63(93)75-48(64(94)95)31-18-29(79)19-37(81)45(31)30-13-25(6-9-36(30)80)46(60(90)77-50)74-61(91)47(28)73-59(89)35(20-43(69)82)72-62(49)92/h6-11,13-19,23-24,34-35,42,44,46-54,56-57,65,71,…					Extracted from RegTransBase v20120406 (20170227).
Glucose	PMID:8132475	InChI=1S/C6H12O6/c7-1-2-3(8)4(9)5(10)6(11)12-2/h2-11H,1H2/t2-,3-,4+,5-,6?/m1/s1					Extracted from RegTransBase v20120406 (20170227).
Nitrate	PMID:7721715	InChI=1S/NO3/c2-1(3)4/q-1					Extracted from RegTransBase v20120406 (20170227).
N-Butyrylhomoserine lactone	PMID:7604006	InChI=1S/C8H13NO3/c1-2-3-7(10)9-6-4-5-12-8(6)11/h6H,2-5H2,1H3,(H,9,10)					Extracted from RegTransBase v20120406 (20170227).
L-arabinose	PMID:10417639	InChI=1S/C5H10O5/c6-2-1-10-5(9)4(8)3(2)7/h2-9H,1H2/t2-,3-,4+,5?/m0/s1					Extracted from RegTransBase v20120406 (20170227).
Glucose	PMID:18183389	InChI=1S/C6H12O6/c7-1-2-3(8)4(9)5(10)6(11)12-2/h2-11H,1H2/t2-,3-,4+,5-,6?/m1/s1					Extracted from RegTransBase v20120406 (20170227).
Irradiation	PMID:11571144						Extracted from RegTransBase v20120406 (20170227).
L-valine/L-isoleucine mixture	PMID:12169610						Extracted from RegTransBase v20120406 (20170227).
Nitrate	PMID:18832311	InChI=1S/NO3/c2-1(3)4/q-1					Extracted from RegTransBase v20120406 (20170227).
Hydrogen	PMID:9426130	InChI=1S/H2/h1H					Extracted from RegTransBase v20120406 (20170227).
Gluconate	PMID:18047570	InChI=1S/C6H12O7/c7-1-2(8)3(9)4(10)5(11)6(12)13/h2-5,7-11H,1H2,(H,12,13)					Extracted from RegTransBase v20120406 (20170227).
Chromium ion, (Cr3+)	PMID:8446025	InChI=1S/Cr					Extracted from RegTransBase v20120406 (20170227).
Menadione	PMID:15241582	InChI=1S/C11H8O2/c1-7-6-10(12)8-4-2-3-5-9(8)11(7)13/h2-6H,1H3					Extracted from RegTransBase v20120406 (20170227).
Heat shock conditions	PMID:2566581						Extracted from RegTransBase v20120406 (20170227).
RNA polymerase, core enzyme	PMID:15686564						Extracted from RegTransBase v20120406 (20170227).
3-chlorocatechol	PMID:10857616	InChI=1S/C6H5ClO2/c7-4-2-1-3-5(8)6(4)9/h1-3,8-9H					Extracted from RegTransBase v20120406 (20170227).
Iron ion, (Fe2+)	PMID:7651323	InChI=1S/Fe					Extracted from RegTransBase v20120406 (20170227).
Temperature (shift from 37 C to 29 C)	PMID:11517341						Extracted from RegTransBase v20120406 (20170227).
1,3-dimethylbenzene	PMID:7896737	InChI=1S/C8H10/c1-7-4-3-5-8(2)6-7/h3-6H,1-2H3					Extracted from RegTransBase v20120406 (20170227).
CzcS, sensor histidine kinase	PMID:10198000						Extracted from RegTransBase v20120406 (20170227).
Luteolin	PMID:3597319	InChI=1S/C15H10O6/c16-8-4-11(19)15-12(20)6-13(21-14(15)5-8)7-1-2-9(17)10(18)3-7/h1-6,16-19H					Extracted from RegTransBase v20120406 (20170227).
N-(3-Oxohexanoyl) homoserine lactone	PMID:14729687	InChI=1S/C10H15NO4/c1-2-3-7(12)6-9(13)11-8-4-5-15-10(8)14/h8H,2-6H2,1H3,(H,11,13)					Extracted from RegTransBase v20120406 (20170227).
BvgS, virulence sensor protein	PMID:2007557						Extracted from RegTransBase v20120406 (20170227).
Minimal medium	PMID:1479894						Extracted from RegTransBase v20120406 (20170227).
Microaerobic conditions	PMID:11157943						Extracted from RegTransBase v20120406 (20170227).
N-Butyrylhomoserine lactone	PMID:11021926	InChI=1S/C8H13NO3/c1-2-3-7(10)9-6-4-5-12-8(6)11/h6H,2-5H2,1H3,(H,9,10)					Extracted from RegTransBase v20120406 (20170227).
Sucrose	PMID:19221735	InChI=1S/C12H22O11/c13-1-4-6(16)8(18)9(19)11(21-4)23-12(3-15)10(20)7(17)5(2-14)22-12/h4-11,13-20H,1-3H2/t4-,5-,6-,7-,8+,9-,10+,11-,12+/m1/s1					Extracted from RegTransBase v20120406 (20170227).
Nitric oxide	PMID:16872401	InChI=1S/NO/c1-2					Extracted from RegTransBase v20120406 (20170227).
Cellobiose	PMID:10664837	InChI=1S/C12H22O11/c13-1-3-5(15)6(16)9(19)12(22-3)23-10-4(2-14)21-11(20)8(18)7(10)17/h3-20H,1-2H2					Extracted from RegTransBase v20120406 (20170227).
3-methylbenzoate	PMID:3448461	InChI=1S/C8H8O2/c1-6-3-2-4-7(5-6)8(9)10/h2-5H,1H3,(H,9,10)/p-1					Extracted from RegTransBase v20120406 (20170227).
Microaerobic conditions	PMID:12744463						Extracted from RegTransBase v20120406 (20170227).
Cadmium, ion (Cd2+)	PMID:12146943	InChI=1S/Cd/q+2					Extracted from RegTransBase v20120406 (20170227).
Nickel ion, (Ni2+)	PMID:17640279	InChI=1S/Ni					Extracted from RegTransBase v20120406 (20170227).
SphS, sensor histidine kinase	PMID:8157591						Extracted from RegTransBase v20120406 (20170227).
Fructose	PMID:16987177	InChI=1S/C6H12O6/c7-2-6(11)5(10)4(9)3(8)1-12-6/h3-5,7-11H,1-2H2/t3-,4-,5+,6?/m1/s1					Extracted from RegTransBase v20120406 (20170227).
MoxY, sensor histidine protein (Paracoccus denitrificans)	PMID:8392137						Extracted from RegTransBase v20120406 (20170227).
Aspartic acid	PMID:9720864	InChI=1S/C4H7NO4/c5-2(4(8)9)1-3(6)7/h2H,1,5H2,(H,6,7)(H,8,9)					Extracted from RegTransBase v20120406 (20170227).
O-acetyl-L-serine	PMID:10506196	InChI=1S/C5H9NO4/c1-3(7)10-2-4(6)5(8)9/h4H,2,6H2,1H3,(H,8,9)/t4-/m0/s1					Extracted from RegTransBase v20120406 (20170227).
Zinc ion, (Zn2+)	PMID:16135233	InChI=1S/Zn					Extracted from RegTransBase v20120406 (20170227).
Sulfur limitation conditions	PMID:11532155						Extracted from RegTransBase v20120406 (20170227).
Anaerobic conditions	PMID:11357510						Extracted from RegTransBase v20120406 (20170227).
ComA, competence factor transporting ATP-binding/permease protein	PMID:11115120						Extracted from RegTransBase v20120406 (20170227).
Glycerol	PMID:20935102	InChI=1S/C3H8O3/c4-1-3(6)2-5/h3-6H,1-2H2					Extracted from RegTransBase v20120406 (20170227).
FliX, antiactivator protein	PMID:16238624						Extracted from RegTransBase v20120406 (20170227).
Microaerobic conditions	PMID:11751815						Extracted from RegTransBase v20120406 (20170227).
Maltose	PMID:10664837	InChI=1S/C12H22O11/c13-1-3-5(15)6(16)9(19)12(22-3)23-10-4(2-14)21-11(20)8(18)7(10)17/h3-20H,1-2H2					Extracted from RegTransBase v20120406 (20170227).
3-methylbenzoate	PMID:2254244	InChI=1S/C8H8O2/c1-6-3-2-4-7(5-6)8(9)10/h2-5H,1H3,(H,9,10)/p-1					Extracted from RegTransBase v20120406 (20170227).
cis,cis-muconate	PMID:8253692	InChI=1S/C6H6O4/c7-5(8)3-1-2-4-6(9)10/h1-4H,(H,7,8)(H,9,10)					Extracted from RegTransBase v20120406 (20170227).
Enterobactin	PMID:8808923	InChI=1S/C30H27N3O15/c34-19-7-1-4-13(22(19)37)25(40)31-16-10-46-29(44)18(33-27(42)15-6-3-9-21(36)24(15)39)12-48-30(45)17(11-47-28(16)43)32-26(41)14-5-2-8-20(35)23(14)38/h1-9,16-18,34-39H,10-12H2,(H,31,40)(H,32,41)(H,33,42)/t16-,17-,18-/m0/s1					Extracted from RegTransBase v20120406 (20170227).
HPr, phosphocarrier protein	PMID:10217782						Extracted from RegTransBase v20120406 (20170227).
Protocatechuate	PMID:20081038	InChI=1S/C7H6O4/c8-5-2-1-4(7(10)11)3-6(5)9/h1-3,8-9H,(H,10,11)					Extracted from RegTransBase v20120406 (20170227).
Glucose	PMID:9696763	InChI=1S/C6H12O6/c7-1-2-3(8)4(9)5(10)6(11)12-2/h2-11H,1H2/t2-,3-,4+,5-,6?/m1/s1					Extracted from RegTransBase v20120406 (20170227).
Cyclic 3',5'-AMP	PMID:11251844	InChI=1S/C10H12N5O6P/c11-8-5-9(13-2-12-8)15(3-14-5)10-6(16)7-4(20-10)1-19-22(17,18)21-7/h2-4,6-7,10,16H,1H2,(H,17,18)(H2,11,12,13)/t4-,6-,7-,10-/m1/s1					Extracted from RegTransBase v20120406 (20170227).
Urea	PMID:10200962	InChI=1S/CH4N2O/c2-1(3)4/h(H4,2,3,4)					Extracted from RegTransBase v20120406 (20170227).
Ferulic acid	PMID:18575856	InChI=1S/C10H10O4/c1-14-9-6-7(2-4-8(9)11)3-5-10(12)13/h2-6,11H,1H3,(H,12,13)/b5-3+					Extracted from RegTransBase v20120406 (20170227).
Copper ion, (Cu2+)	PMID:15469505	InChI=1S/Cu					Extracted from RegTransBase v20120406 (20170227).
Manganese ion, (Mn2+)	PMID:15130126	InChI=1S/Mn					Extracted from RegTransBase v20120406 (20170227).
Inorganic phosphate	PMID:10094701	InChI=1S/H3O4P/c1-5(2,3)4/h(H3,1,2,3,4)/p-3					Extracted from RegTransBase v20120406 (20170227).
Carbon monoxide	PMID:8892819	InChI=1S/CO/c1-2					Extracted from RegTransBase v20120406 (20170227).
Manganese ion, (Mn2+)	PMID:10635322	InChI=1S/Mn					Extracted from RegTransBase v20120406 (20170227).
Citrate	PMID:10869065	InChI=1S/C6H8O7/c7-3(8)1-6(13,5(11)12)2-4(9)10/h13H,1-2H2,(H,7,8)(H,9,10)(H,11,12)/p-3					Extracted from RegTransBase v20120406 (20170227).
Histidine	PMID:10803944	InChI=1S/C6H9N3O2/c7-5(6(10)11)1-4-2-8-3-9-4/h2-3,5H,1,7H2,(H,8,9)(H,10,11)/t5-/m0/s1					Extracted from RegTransBase v20120406 (20170227).
Galactose	PMID:10094627	InChI=1S/C6H12O6/c7-1-2-3(8)4(9)5(10)6(11)12-2/h2-11H,1H2/t2-,3+,4+,5-,6?/m1/s1					Extracted from RegTransBase v20120406 (20170227).
Phenol	PMID:8559069	InChI=1S/C6H6O/c7-6-4-2-1-3-5-6/h1-5,7H					Extracted from RegTransBase v20120406 (20170227).
Iron ion, (Fe2+)	PMID:17085550	InChI=1S/Fe					Extracted from RegTransBase v20120406 (20170227).
Lactose	PMID:1901863	InChI=1S/C12H22O11/c13-1-3-5(15)6(16)9(19)12(22-3)23-10-4(2-14)21-11(20)8(18)7(10)17/h3-20H,1-2H2					Extracted from RegTransBase v20120406 (20170227).
Styrene	PMID:16151132	InChI=1S/C8H8/c1-2-8-6-4-3-5-7-8/h2-7H,1H2					Extracted from RegTransBase v20120406 (20170227).
Glucose	PMID:19536205	InChI=1S/C6H12O6/c7-1-2-3(8)4(9)5(10)6(11)12-2/h2-11H,1H2/t2-,3-,4+,5-,6?/m1/s1					Extracted from RegTransBase v20120406 (20170227).
Iron ion, (Fe2+)	PMID:11747377	InChI=1S/Fe					Extracted from RegTransBase v20120406 (20170227).
Anaerobic conditions	PMID:9852003						Extracted from RegTransBase v20120406 (20170227).
Cumene hydroperoxide	PMID:20643656	InChI=1S/C9H12O2/c1-9(2,11-10)8-6-4-3-5-7-8/h3-7,10H,1-2H3					Extracted from RegTransBase v20120406 (20170227).
Nickel ion, (Ni2+)	PMID:12651949	InChI=1S/Ni					Extracted from RegTransBase v20120406 (20170227).
Acetate	PMID:16547043	InChI=1S/C2H4O2/c1-2(3)4/h1H3,(H,3,4)/p-1					Extracted from RegTransBase v20120406 (20170227).
Copper ion, (Cu2+)	PMID:15057514	InChI=1S/Cu					Extracted from RegTransBase v20120406 (20170227).
High salt conditions	PMID:14600237						Extracted from RegTransBase v20120406 (20170227).
Glucose	PMID:16553827	InChI=1S/C6H12O6/c7-1-2-3(8)4(9)5(10)6(11)12-2/h2-11H,1H2/t2-,3-,4+,5-,6?/m1/s1					Extracted from RegTransBase v20120406 (20170227).
Glucose	PMID:9829923	InChI=1S/C6H12O6/c7-1-2-3(8)4(9)5(10)6(11)12-2/h2-11H,1H2/t2-,3-,4+,5-,6?/m1/s1					Extracted from RegTransBase v20120406 (20170227).
Anaerobic conditions	PMID:16385055						Extracted from RegTransBase v20120406 (20170227).
Polygalacturonate	PMID:8830237						Extracted from RegTransBase v20120406 (20170227).
Anthranilic acid	PMID:15466034	InChI=1S/C7H7NO2/c8-6-4-2-1-3-5(6)7(9)10/h1-4H,8H2,(H,9,10)					Extracted from RegTransBase v20120406 (20170227).
2-(2'-carboxyphenyl)benzoyl-6-aminopenicillanic acid	PMID:11698375	InChI=1S/C22H20N2O6S/c1-22(2)16(21(29)30)24-18(26)15(19(24)31-22)23-17(25)13-9-5-3-7-11(13)12-8-4-6-10-14(12)20(27)28/h3-10,15-16,19H,1-2H3,(H,23,25)(H,27,28)(H,29,30)/t15-,16+,19-/m1/s1					Extracted from RegTransBase v20120406 (20170227).
N-(3-oxododecanoyl) homoserine lactone	PMID:16621807	InChI=1S/C16H27NO4/c1-2-3-4-5-6-7-8-9-13(18)12-15(19)17-14-10-11-21-16(14)20/h14H,2-12H2,1H3,(H,17,19)/t14-/m0/s1					Extracted from RegTransBase v20120406 (20170227).
D-camphor	PMID:10549865	InChI=1S/C10H16O/c1-9(2)7-4-5-10(9,3)8(11)6-7/h7H,4-6H2,1-3H3/t7-,10+/m1/s1					Extracted from RegTransBase v20120406 (20170227).
Iron ion, (Fe2+)	PMID:15130126	InChI=1S/Fe					Extracted from RegTransBase v20120406 (20170227).
4-hydroxybenzoate	PMID:1522059	InChI=1S/C7H6O3/c8-6-3-1-5(2-4-6)7(9)10/h1-4,8H,(H,9,10)/p-1					Extracted from RegTransBase v20120406 (20170227).
S-adenosylmethionine	PMID:18800184	InChI=1S/C15H22N6O5S/c1-27(3-2-7(16)15(24)25)4-8-10(22)11(23)14(26-8)21-6-20-9-12(17)18-5-19-13(9)21/h5-8,10-11,14,22-23H,2-4,16H2,1H3,(H2-,17,18,19,24,25)					Extracted from RegTransBase v20120406 (20170227).
Glucose	PMID:7852310	InChI=1S/C6H12O6/c7-1-2-3(8)4(9)5(10)6(11)12-2/h2-11H,1H2/t2-,3-,4+,5-,6?/m1/s1					Extracted from RegTransBase v20120406 (20170227).
Iron ion, (Fe3+)	PMID:8026465	InChI=1S/Fe					Extracted from RegTransBase v20120406 (20170227).
Cumene hydroperoxide	PMID:11133975	InChI=1S/C9H12O2/c1-9(2,11-10)8-6-4-3-5-7-8/h3-7,10H,1-2H3					Extracted from RegTransBase v20120406 (20170227).
Glucose	PMID:10613875	InChI=1S/C6H12O6/c7-1-2-3(8)4(9)5(10)6(11)12-2/h2-11H,1H2/t2-,3-,4+,5-,6?/m1/s1					Extracted from RegTransBase v20120406 (20170227).
Xylose	PMID:9286992	InChI=1S/C5H10O5/c6-2-1-10-5(9)4(8)3(2)7/h2-9H,1H2/t2-,3+,4-,5?/m1/s1					Extracted from RegTransBase v20120406 (20170227).
1,3-dimethylbenzene	PMID:2440045	InChI=1S/C8H10/c1-7-4-3-5-8(2)6-7/h3-6H,1-2H3					Extracted from RegTransBase v20120406 (20170227).
Nitric oxide	PMID:15667304	InChI=1S/NO/c1-2					Extracted from RegTransBase v20120406 (20170227).
Cyclic 3',5'-AMP	PMID:9851989	InChI=1S/C10H12N5O6P/c11-8-5-9(13-2-12-8)15(3-14-5)10-6(16)7-4(20-10)1-19-22(17,18)21-7/h2-4,6-7,10,16H,1H2,(H,17,18)(H2,11,12,13)/t4-,6-,7-,10-/m1/s1					Extracted from RegTransBase v20120406 (20170227).
Glucitol	PMID:8195087	InChI=1S/C6H14O6/c7-1-3(9)5(11)6(12)4(10)2-8/h3-12H,1-2H2/t3-,4+,5-,6-/m1/s1					Extracted from RegTransBase v20120406 (20170227).
Iron ion, (Fe2+)	PMID:11292695	InChI=1S/Fe					Extracted from RegTransBase v20120406 (20170227).
Oxygen	PMID:1522059	InChI=1S/O2/c1-2					Extracted from RegTransBase v20120406 (20170227).
Glutamate	PMID:11133942	InChI=1S/C5H9NO4/c6-3(5(9)10)1-2-4(7)8/h3H,1-2,6H2,(H,7,8)(H,9,10)					Extracted from RegTransBase v20120406 (20170227).
Hydrogen peroxide	PMID:19007410	InChI=1S/H2O2/c1-2/h1-2H					Extracted from RegTransBase v20120406 (20170227).
Succinate	PMID:10482502	InChI=1S/C4H6O4/c5-3(6)1-2-4(7)8/h1-2H2,(H,5,6)(H,7,8)					Extracted from RegTransBase v20120406 (20170227).
1,3-dimethylbenzene	PMID:8821932	InChI=1S/C8H10/c1-7-4-3-5-8(2)6-7/h3-6H,1-2H3					Extracted from RegTransBase v20120406 (20170227).
Nitrate	PMID:12427946	InChI=1S/NO3/c2-1(3)4/q-1					Extracted from RegTransBase v20120406 (20170227).
Acid pH conditions	PMID:9673243						Extracted from RegTransBase v20120406 (20170227).
N-Butyrylhomoserine lactone	PMID:11053384	InChI=1S/C8H13NO3/c1-2-3-7(10)9-6-4-5-12-8(6)11/h6H,2-5H2,1H3,(H,9,10)					Extracted from RegTransBase v20120406 (20170227).
Nitrogen limitation	PMID:15845763						Extracted from RegTransBase v20120406 (20170227).
Mitomycin C	PMID:9084157	InChI=1S/C15H18N4O5/c1-5-9(16)12(21)8-6(4-24-14(17)22)15(23-2)13-7(18-13)3-19(15)10(8)11(5)20/h6-7,13,18H,3-4,16H2,1-2H3,(H2,17,22)/t6-,7+,13+,15-/m1/s1					Extracted from RegTransBase v20120406 (20170227).
Glucose	PMID:10844647	InChI=1S/C6H12O6/c7-1-2-3(8)4(9)5(10)6(11)12-2/h2-11H,1H2/t2-,3-,4+,5-,6?/m1/s1					Extracted from RegTransBase v20120406 (20170227).
O-acetyl-L-serine	PMID:1909324	InChI=1S/C5H9NO4/c1-3(7)10-2-4(6)5(8)9/h4H,2,6H2,1H3,(H,8,9)/t4-/m0/s1					Extracted from RegTransBase v20120406 (20170227).
Glucose	PMID:1904524	InChI=1S/C6H12O6/c7-1-2-3(8)4(9)5(10)6(11)12-2/h2-11H,1H2/t2-,3-,4+,5-,6?/m1/s1					Extracted from RegTransBase v20120406 (20170227).
Heat shock conditions	PMID:8655565						Extracted from RegTransBase v20120406 (20170227).
3,4-dimethylphenol	PMID:8132448	InChI=1S/C8H10O/c1-6-3-4-8(9)5-7(6)2/h3-5,9H,1-2H3					Extracted from RegTransBase v20120406 (20170227).
Iron ion, (Fe2+)	PMID:15576785	InChI=1S/Fe					Extracted from RegTransBase v20120406 (20170227).
Luteolin	PMID:2127953	InChI=1S/C15H10O6/c16-8-4-11(19)15-12(20)6-13(21-14(15)5-8)7-1-2-9(17)10(18)3-7/h1-6,16-19H					Extracted from RegTransBase v20120406 (20170227).
High salt conditions	PMID:8432708						Extracted from RegTransBase v20120406 (20170227).
Maltose	PMID:8244973	InChI=1S/C12H22O11/c13-1-3-5(15)6(16)9(19)12(22-3)23-10-4(2-14)21-11(20)8(18)7(10)17/h3-20H,1-2H2					Extracted from RegTransBase v20120406 (20170227).
Leucine	PMID:18388982	InChI=1S/C6H13NO2/c1-4(2)3-5(7)6(8)9/h4-5H,3,7H2,1-2H3,(H,8,9)					Extracted from RegTransBase v20120406 (20170227).
Competence-stimulating peptide	PMID:15937160						Extracted from RegTransBase v20120406 (20170227).
p-coumaric acid	PMID:12957928	InChI=1S/C9H8O3/c10-8-4-1-7(2-5-8)3-6-9(11)12/h1-6,10H,(H,11,12)/b6-3+					Extracted from RegTransBase v20120406 (20170227).
Succinate	PMID:2546011	InChI=1S/C4H6O4/c5-3(6)1-2-4(7)8/h1-2H2,(H,5,6)(H,7,8)					Extracted from RegTransBase v20120406 (20170227).
N-(3-oxododecanoyl) homoserine lactone	PMID:17449616	InChI=1S/C16H27NO4/c1-2-3-4-5-6-7-8-9-13(18)12-15(19)17-14-10-11-21-16(14)20/h14H,2-12H2,1H3,(H,17,19)/t14-/m0/s1					Extracted from RegTransBase v20120406 (20170227).
Iron ion, (Fe2+)	PMID:16552061	InChI=1S/Fe					Extracted from RegTransBase v20120406 (20170227).
Glucose	PMID:11133951	InChI=1S/C6H12O6/c7-1-2-3(8)4(9)5(10)6(11)12-2/h2-11H,1H2/t2-,3-,4+,5-,6?/m1/s1					Extracted from RegTransBase v20120406 (20170227).
Citrate	PMID:11106435	InChI=1S/C6H8O7/c7-3(8)1-6(13,5(11)12)2-4(9)10/h13H,1-2H2,(H,7,8)(H,9,10)(H,11,12)/p-3					Extracted from RegTransBase v20120406 (20170227).
Styrene	PMID:18544072	InChI=1S/C8H8/c1-2-8-6-4-3-5-7-8/h2-7H,1H2					Extracted from RegTransBase v20120406 (20170227).
2,3-dimethylphenol	PMID:8559069	InChI=1S/C8H10O/c1-6-4-3-5-8(9)7(6)2/h3-5,9H,1-2H3					Extracted from RegTransBase v20120406 (20170227).
Zinc ion, (Zn2+)	PMID:18165364	InChI=1S/Zn					Extracted from RegTransBase v20120406 (20170227).
Tryptophan	PMID:16159776	InChI=1S/C11H12N2O2/c12-9(11(14)15)5-7-6-13-10-4-2-1-3-8(7)10/h1-4,6,9,13H,5,12H2,(H,14,15)					Extracted from RegTransBase v20120406 (20170227).
Nitrite	PMID:15458412	InChI=1S/HNO2/c2-1-3/h(H,2,3)/p-1					Extracted from RegTransBase v20120406 (20170227).
Anaerobic conditions	PMID:8419352						Extracted from RegTransBase v20120406 (20170227).
Zinc ion, (Zn2+)	PMID:8522528	InChI=1S/Zn					Extracted from RegTransBase v20120406 (20170227).
CylL-S protein	PMID:11780122						Extracted from RegTransBase v20120406 (20170227).
3-methylbenzoate	PMID:11240128	InChI=1S/C8H8O2/c1-6-3-2-4-7(5-6)8(9)10/h2-5H,1H3,(H,9,10)/p-1					Extracted from RegTransBase v20120406 (20170227).
Anaerobic conditions	PMID:1484491						Extracted from RegTransBase v20120406 (20170227).
Oleate	PMID:18524913	InChI=1S/C18H34O2/c1-2-3-4-5-6-7-8-9-10-11-12-13-14-15-16-17-18(19)20/h9-10H,2-8,11-17H2,1H3,(H,19,20)					Extracted from RegTransBase v20120406 (20170227).
Heat shock conditions	PMID:11342543						Extracted from RegTransBase v20120406 (20170227).
Nitrite	PMID:11004182	InChI=1S/HNO2/c2-1-3/h(H,2,3)/p-1					Extracted from RegTransBase v20120406 (20170227).
Manganese ion, (Mn2+)	PMID:16428766	InChI=1S/Mn					Extracted from RegTransBase v20120406 (20170227).
Hydrogen peroxide	PMID:18757728	InChI=1S/H2O2/c1-2/h1-2H					Extracted from RegTransBase v20120406 (20170227).
Hemin	PMID:15731061						Extracted from RegTransBase v20120406 (20170227).
N-(3-Oxohexanoyl) homoserine lactone	PMID:10781550	InChI=1S/C10H15NO4/c1-2-3-7(12)6-9(13)11-8-4-5-15-10(8)14/h8H,2-6H2,1H3,(H,11,13)					Extracted from RegTransBase v20120406 (20170227).
Iron ion, (Fe3+)	PMID:11035736	InChI=1S/Fe					Extracted from RegTransBase v20120406 (20170227).
Zinc ion, (Zn2+)	PMID:10198000	InChI=1S/Zn					Extracted from RegTransBase v20120406 (20170227).
Inositol	PMID:9226270	InChI=1S/C6H12O6/c7-1-2(8)4(10)6(12)5(11)3(1)9/h1-12H					Extracted from RegTransBase v20120406 (20170227).
Heat shock conditions	PMID:10601208						Extracted from RegTransBase v20120406 (20170227).
Benzoic acid	PMID:16332855	InChI=1S/C7H6O2/c8-7(9)6-4-2-1-3-5-6/h1-5H,(H,8,9)					Extracted from RegTransBase v20120406 (20170227).
Light	PMID:9829829						Extracted from RegTransBase v20120406 (20170227).
Microaerobic conditions	PMID:7753030						Extracted from RegTransBase v20120406 (20170227).
Glucose	PMID:9851989	InChI=1S/C6H12O6/c7-1-2-3(8)4(9)5(10)6(11)12-2/h2-11H,1H2/t2-,3-,4+,5-,6?/m1/s1					Extracted from RegTransBase v20120406 (20170227).
Microaerobic conditions	PMID:1551834						Extracted from RegTransBase v20120406 (20170227).
Iron ion, (Fe2+)	PMID:15583159	InChI=1S/Fe					Extracted from RegTransBase v20120406 (20170227).
Maltose	PMID:9388231	InChI=1S/C12H22O11/c13-1-3-5(15)6(16)9(19)12(22-3)23-10-4(2-14)21-11(20)8(18)7(10)17/h3-20H,1-2H2					Extracted from RegTransBase v20120406 (20170227).
Fumarate	PMID:10708364	InChI=1S/C4H4O4/c5-3(6)1-2-4(7)8/h1-2H,(H,5,6)(H,7,8)/p-2/b2-1+					Extracted from RegTransBase v20120406 (20170227).
Copper ion, (Cu2+)	PMID:11085275	InChI=1S/Cu					Extracted from RegTransBase v20120406 (20170227).
Guanosine tetraphosphate	PMID:10747855	InChI=1S/C10H17N5O17P4/c11-10-13-7-4(8(17)14-10)12-2-15(7)9-5(16)6(30-36(26,27)32-34(21,22)23)3(29-9)1-28-35(24,25)31-33(18,19)20/h2-3,5-6,9,16H,1H2,(H,24,25)(H,26,27)(H2,18,19,20)(H2,21,22,23)(H3,11,13,14,17)/t3-,5-,6-,9-/m1/s1					Extracted from RegTransBase v20120406 (20170227).
Cell cycle	PMID:10964625						Extracted from RegTransBase v20120406 (20170227).
Ammonium ion	PMID:1677426	InChI=1S/H3N/h1H3/p+1					Extracted from RegTransBase v20120406 (20170227).
3-chlorobenzoate	PMID:2050630	InChI=1S/C7H5ClO2/c8-6-3-1-2-5(4-6)7(9)10/h1-4H,(H,9,10)/p-1					Extracted from RegTransBase v20120406 (20170227).
Phenol	PMID:8606180	InChI=1S/C6H6O/c7-6-4-2-1-3-5-6/h1-5,7H					Extracted from RegTransBase v20120406 (20170227).
Nitrite	PMID:18174141	InChI=1S/HNO2/c2-1-3/h(H,2,3)/p-1					Extracted from RegTransBase v20120406 (20170227).
Fumarate	PMID:9352923	InChI=1S/C4H4O4/c5-3(6)1-2-4(7)8/h1-2H,(H,5,6)(H,7,8)/p-2/b2-1+					Extracted from RegTransBase v20120406 (20170227).
Cadmium, ion (Cd2+)	PMID:11282588	InChI=1S/Cd/q+2					Extracted from RegTransBase v20120406 (20170227).
Fructose	PMID:19221735	InChI=1S/C6H12O6/c7-2-6(11)5(10)4(9)3(8)1-12-6/h3-5,7-11H,1-2H2/t3-,4-,5+,6?/m1/s1					Extracted from RegTransBase v20120406 (20170227).
Nitrate	PMID:2832370	InChI=1S/NO3/c2-1(3)4/q-1					Extracted from RegTransBase v20120406 (20170227).
Nitrate	PMID:2168848	InChI=1S/NO3/c2-1(3)4/q-1					Extracted from RegTransBase v20120406 (20170227).
Acetosyringone	PMID:2101693	InChI=1S/C10H12O4/c1-6(11)7-4-8(13-2)10(12)9(5-7)14-3/h4-5,12H,1-3H3					Extracted from RegTransBase v20120406 (20170227).
Cyclic 3',5'-AMP	PMID:9324269	InChI=1S/C10H12N5O6P/c11-8-5-9(13-2-12-8)15(3-14-5)10-6(16)7-4(20-10)1-19-22(17,18)21-7/h2-4,6-7,10,16H,1H2,(H,17,18)(H2,11,12,13)/t4-,6-,7-,10-/m1/s1					Extracted from RegTransBase v20120406 (20170227).
Nitrate	PMID:9537388	InChI=1S/NO3/c2-1(3)4/q-1					Extracted from RegTransBase v20120406 (20170227).
Cobalt ion, (Co2+)	PMID:12901859	InChI=1S/Co					Extracted from RegTransBase v20120406 (20170227).
Anaerobic conditions	PMID:8682784						Extracted from RegTransBase v20120406 (20170227).
3-chlorobenzoate	PMID:8955303	InChI=1S/C7H5ClO2/c8-6-3-1-2-5(4-6)7(9)10/h1-4H,(H,9,10)/p-1					Extracted from RegTransBase v20120406 (20170227).
Naringenin	PMID:7590297	InChI=1S/C15H12O5/c16-9-3-1-8(2-4-9)13-7-12(19)15-11(18)5-10(17)6-14(15)20-13/h1-6,13,16-18H,7H2					Extracted from RegTransBase v20120406 (20170227).
Iron ion, (Fe2+)	PMID:8406856	InChI=1S/Fe					Extracted from RegTransBase v20120406 (20170227).
Tetracycline	PMID:16077120	InChI=1S/C22H24N2O8/c1-21(31)8-5-4-6-11(25)12(8)16(26)13-9(21)7-10-15(24(2)3)17(27)14(20(23)30)19(29)22(10,32)18(13)28/h4-6,9-10,15,25-26,29,31-32H,7H2,1-3H3,(H2,23,30)/t9-,10-,15-,21+,22-/m0/s1					Extracted from RegTransBase v20120406 (20170227).
PrrB, sensor histidine kinase	PMID:12057946						Extracted from RegTransBase v20120406 (20170227).
Paraquat	PMID:19717597	InChI=1S/C12H14N2/c1-13-7-3-11(4-8-13)12-5-9-14(2)10-6-12/h3-10H,1-2H3/q+2					Extracted from RegTransBase v20120406 (20170227).
Iron ion, (Fe2+)	PMID:11021918	InChI=1S/Fe					Extracted from RegTransBase v20120406 (20170227).
Methylamine	PMID:2459109	InChI=1S/CH5N/c1-2/h2H2,1H3					Extracted from RegTransBase v20120406 (20170227).
Cellobiose	PMID:10438772	InChI=1S/C12H22O11/c13-1-3-5(15)6(16)9(19)12(22-3)23-10-4(2-14)21-11(20)8(18)7(10)17/h3-20H,1-2H2					Extracted from RegTransBase v20120406 (20170227).
Competence-stimulating peptide	PMID:10712690						Extracted from RegTransBase v20120406 (20170227).
indoleglycerol phosphate	PMID:1904858	InChI=1S/C11H14NO6P/c13-10(6-18-19(15,16)17)11(14)8-5-12-9-4-2-1-3-7(8)9/h1-5,10-14H,6H2,(H2,15,16,17)					Extracted from RegTransBase v20120406 (20170227).
RNA polymerase, core enzyme	PMID:16677313						Extracted from RegTransBase v20120406 (20170227).
Circadian rhythm	PMID:9727980						Extracted from RegTransBase v20120406 (20170227).
Cyclic 3',5'-AMP	PMID:10074087	InChI=1S/C10H12N5O6P/c11-8-5-9(13-2-12-8)15(3-14-5)10-6(16)7-4(20-10)1-19-22(17,18)21-7/h2-4,6-7,10,16H,1H2,(H,17,18)(H2,11,12,13)/t4-,6-,7-,10-/m1/s1					Extracted from RegTransBase v20120406 (20170227).
Leucine	PMID:9171388	InChI=1S/C6H13NO2/c1-4(2)3-5(7)6(8)9/h4-5H,3,7H2,1-2H3,(H,8,9)					Extracted from RegTransBase v20120406 (20170227).
Gluconate	PMID:2492998	InChI=1S/C6H12O7/c7-1-2(8)3(9)4(10)5(11)6(12)13/h2-5,7-11H,1H2,(H,12,13)					Extracted from RegTransBase v20120406 (20170227).
ClpC, endopeptidase Clp ATP-binding chain C	PMID:11700342						Extracted from RegTransBase v20120406 (20170227).
Nitrogen	PMID:1856180	InChI=1S/N2/c1-2					Extracted from RegTransBase v20120406 (20170227).
3-methylbenzoate	PMID:8932297	InChI=1S/C8H8O2/c1-6-3-2-4-7(5-6)8(9)10/h2-5H,1H3,(H,9,10)/p-1					Extracted from RegTransBase v20120406 (20170227).
Mannitol	PMID:1569031	InChI=1S/C6H14O6/c7-1-3(9)5(11)6(12)4(10)2-8/h3-12H,1-2H2/t3-,4-,5-,6-/m1/s1					Extracted from RegTransBase v20120406 (20170227).
Acetosyringone	PMID:3667525	InChI=1S/C10H12O4/c1-6(11)7-4-8(13-2)10(12)9(5-7)14-3/h4-5,12H,1-3H3					Extracted from RegTransBase v20120406 (20170227).
Manganese ion, (Mn2+)	PMID:12028379	InChI=1S/Mn					Extracted from RegTransBase v20120406 (20170227).
Zinc ion, (Zn2+)	PMID:14679195	InChI=1S/Zn					Extracted from RegTransBase v20120406 (20170227).
Malonate	PMID:10094715	InChI=1S/C3H4O4/c4-2(5)1-3(6)7/h1H2,(H,4,5)(H,6,7)/p-2					Extracted from RegTransBase v20120406 (20170227).
Cefoxitin	PMID:10817695	InChI=1S/C16H17N3O7S2/c1-25-16(18-10(20)5-9-3-2-4-27-9)13(23)19-11(12(21)22)8(6-26-15(17)24)7-28-14(16)19/h2-4,14H,5-7H2,1H3,(H2,17,24)(H,18,20)(H,21,22)/t14-,16+/m1/s1					Extracted from RegTransBase v20120406 (20170227).
Minimal medium	PMID:8051059						Extracted from RegTransBase v20120406 (20170227).
Iron ion, (Fe2+)	PMID:9351203	InChI=1S/Fe					Extracted from RegTransBase v20120406 (20170227).
Benzoic acid	PMID:2779516	InChI=1S/C7H6O2/c8-7(9)6-4-2-1-3-5-6/h1-5H,(H,8,9)					Extracted from RegTransBase v20120406 (20170227).
Temperature (40 C)	PMID:11517341						Extracted from RegTransBase v20120406 (20170227).
3-methylbenzoate	PMID:8071244	InChI=1S/C8H8O2/c1-6-3-2-4-7(5-6)8(9)10/h2-5H,1H3,(H,9,10)/p-1					Extracted from RegTransBase v20120406 (20170227).
Iron ion, (Fe2+)	PMID:18451049	InChI=1S/Fe					Extracted from RegTransBase v20120406 (20170227).
Salicylate	PMID:13129957	InChI=1S/C7H6O3/c8-6-4-2-1-3-5(6)7(9)10/h1-4,8H,(H,9,10)					Extracted from RegTransBase v20120406 (20170227).
Fructose	PMID:10809705	InChI=1S/C6H12O6/c7-2-6(11)5(10)4(9)3(8)1-12-6/h3-5,7-11H,1-2H2/t3-,4-,5+,6?/m1/s1					Extracted from RegTransBase v20120406 (20170227).
3-methylbenzyl alcohol	PMID:2254244	InChI=1S/C8H10O/c1-7-3-2-4-8(5-7)6-9/h2-5,9H,6H2,1H3					Extracted from RegTransBase v20120406 (20170227).
Iron ion, (Fe2+)	PMID:19201805	InChI=1S/Fe					Extracted from RegTransBase v20120406 (20170227).
Nitrate	PMID:7565112	InChI=1S/NO3/c2-1(3)4/q-1					Extracted from RegTransBase v20120406 (20170227).
Iron ion, (Fe3+)	PMID:9846750	InChI=1S/Fe					Extracted from RegTransBase v20120406 (20170227).
Iron ion, (Fe2+)	PMID:12480909	InChI=1S/Fe					Extracted from RegTransBase v20120406 (20170227).
Microaerobic conditions	PMID:7816041						Extracted from RegTransBase v20120406 (20170227).
Urocanate	PMID:2842309	InChI=1S/C6H6N2O2/c9-6(10)2-1-5-3-7-4-8-5/h1-4H,(H,7,8)(H,9,10)/b2-1+					Extracted from RegTransBase v20120406 (20170227).
Dimethyl sulfoxide	PMID:11479376	InChI=1S/C2H6OS/c1-4(2)3/h1-2H3					Extracted from RegTransBase v20120406 (20170227).
N-Butyrylhomoserine lactone	PMID:11092854	InChI=1S/C8H13NO3/c1-2-3-7(10)9-6-4-5-12-8(6)11/h6H,2-5H2,1H3,(H,9,10)					Extracted from RegTransBase v20120406 (20170227).
Phosphate limitation conditions	PMID:18178740						Extracted from RegTransBase v20120406 (20170227).
Anaerobic conditions	PMID:9157253						Extracted from RegTransBase v20120406 (20170227).
Microaerobic conditions	PMID:7559356						Extracted from RegTransBase v20120406 (20170227).
Gluconate	PMID:1624451	InChI=1S/C6H12O7/c7-1-2(8)3(9)4(10)5(11)6(12)13/h2-5,7-11H,1H2,(H,12,13)					Extracted from RegTransBase v20120406 (20170227).
Heat shock conditions	PMID:2124707						Extracted from RegTransBase v20120406 (20170227).
Iron ion, (Fe2+)	PMID:8522528	InChI=1S/Fe					Extracted from RegTransBase v20120406 (20170227).
N-(3-Oxohexanoyl) homoserine lactone	PMID:2542230	InChI=1S/C10H15NO4/c1-2-3-7(12)6-9(13)11-8-4-5-15-10(8)14/h8H,2-6H2,1H3,(H,11,13)					Extracted from RegTransBase v20120406 (20170227).
Tetracycline	PMID:11717269	InChI=1S/C22H24N2O8/c1-21(31)8-5-4-6-11(25)12(8)16(26)13-9(21)7-10-15(24(2)3)17(27)14(20(23)30)19(29)22(10,32)18(13)28/h4-6,9-10,15,25-26,29,31-32H,7H2,1-3H3,(H2,23,30)/t9-,10-,15-,21+,22-/m0/s1					Extracted from RegTransBase v20120406 (20170227).
Acetosyringone	PMID:2842300	InChI=1S/C10H12O4/c1-6(11)7-4-8(13-2)10(12)9(5-7)14-3/h4-5,12H,1-3H3					Extracted from RegTransBase v20120406 (20170227).
Glycerol	PMID:8052126	InChI=1S/C3H8O3/c4-1-3(6)2-5/h3-6H,1-2H2					Extracted from RegTransBase v20120406 (20170227).
ChiS, two-component sensor kinase	PMID:10564792						Extracted from RegTransBase v20120406 (20170227).
High salt conditions	PMID:15342591						Extracted from RegTransBase v20120406 (20170227).
Red light	PMID:11807056						Extracted from RegTransBase v20120406 (20170227).
N-acetyl-L-serine	PMID:1909324	InChI=1S/C5H9NO4/c1-3(8)6-4(2-7)5(9)10/h4,7H,2H2,1H3,(H,6,8)(H,9,10)/t4-/m0/s1					Extracted from RegTransBase v20120406 (20170227).
4-hydroxy-2-heptylquinoline	PMID:17083468	InChI=1S/C16H21NO/c1-2-3-4-5-6-9-13-12-16(18)14-10-7-8-11-15(14)17-13/h7-8,10-12H,2-6,9H2,1H3,(H,17,18)					Extracted from RegTransBase v20120406 (20170227).
Styrene	PMID:10648517	InChI=1S/C8H8/c1-2-8-6-4-3-5-7-8/h2-7H,1H2					Extracted from RegTransBase v20120406 (20170227).
Nickel ion, (Ni2+)	PMID:16553888	InChI=1S/Ni					Extracted from RegTransBase v20120406 (20170227).
Naringenin	PMID:10908336	InChI=1S/C15H12O5/c16-9-3-1-8(2-4-9)13-7-12(19)15-11(18)5-10(17)6-14(15)20-13/h1-6,13,16-18H,7H2					Extracted from RegTransBase v20120406 (20170227).
3-methylbenzoate	PMID:6271729	InChI=1S/C8H8O2/c1-6-3-2-4-7(5-6)8(9)10/h2-5H,1H3,(H,9,10)/p-1					Extracted from RegTransBase v20120406 (20170227).
Ammonium ion	PMID:9037050	InChI=1S/H3N/h1H3/p+1					Extracted from RegTransBase v20120406 (20170227).
Nitrogen	PMID:9573150	InChI=1S/N2/c1-2					Extracted from RegTransBase v20120406 (20170227).
D-serine	PMID:7592420	InChI=1S/C3H7NO3/c4-2(1-5)3(6)7/h2,5H,1,4H2,(H,6,7)/t2-/m1/s1					Extracted from RegTransBase v20120406 (20170227).
Nicotinic acid	PMID:16484188	InChI=1S/C6H5NO2/c8-6(9)5-2-1-3-7-4-5/h1-4H,(H,8,9)					Extracted from RegTransBase v20120406 (20170227).
Proline	PMID:7665494	InChI=1S/C5H9NO2/c7-5(8)4-2-1-3-6-4/h4,6H,1-3H2,(H,7,8)					Extracted from RegTransBase v20120406 (20170227).
Iron ion, (Fe2+)	PMID:11517341	InChI=1S/Fe					Extracted from RegTransBase v20120406 (20170227).
3-methylbenzoate	PMID:10096078	InChI=1S/C8H8O2/c1-6-3-2-4-7(5-6)8(9)10/h2-5H,1H3,(H,9,10)/p-1					Extracted from RegTransBase v20120406 (20170227).
Glucose	PMID:10803944	InChI=1S/C6H12O6/c7-1-2-3(8)4(9)5(10)6(11)12-2/h2-11H,1H2/t2-,3-,4+,5-,6?/m1/s1					Extracted from RegTransBase v20120406 (20170227).
Flavonoids from plant exudate	PMID:1675210						Extracted from RegTransBase v20120406 (20170227).
Salicylate	PMID:16788178	InChI=1S/C7H6O3/c8-6-4-2-1-3-5(6)7(9)10/h1-4,8H,(H,9,10)					Extracted from RegTransBase v20120406 (20170227).
Manganese ion, (Mn2+)	PMID:12583892	InChI=1S/Mn					Extracted from RegTransBase v20120406 (20170227).
Heat shock conditions	PMID:10027969						Extracted from RegTransBase v20120406 (20170227).
N-(3-oxododecanoyl) homoserine lactone	PMID:7878006	InChI=1S/C16H27NO4/c1-2-3-4-5-6-7-8-9-13(18)12-15(19)17-14-10-11-21-16(14)20/h14H,2-12H2,1H3,(H,17,19)/t14-/m0/s1					Extracted from RegTransBase v20120406 (20170227).
Maltose	PMID:11717279	InChI=1S/C12H22O11/c13-1-3-5(15)6(16)9(19)12(22-3)23-10-4(2-14)21-11(20)8(18)7(10)17/h3-20H,1-2H2					Extracted from RegTransBase v20120406 (20170227).
P II, intracellular signal transmitter	PMID:9720864						Extracted from RegTransBase v20120406 (20170227).
Galacturonate	PMID:8830237	InChI=1S/C6H10O7/c7-1-2(8)4(5(10)11)13-6(12)3(1)9/h1-4,6-9,12H,(H,10,11)/t1-,2+,3+,4-,6-/m0/s1					Extracted from RegTransBase v20120406 (20170227).
Diamide	PMID:15883048	InChI=1S/C6H12N4O2/c1-9(2)5(11)7-8-6(12)10(3)4/h1-4H3/b8-7+					Extracted from RegTransBase v20120406 (20170227).
Methylamine	PMID:9168623	InChI=1S/CH5N/c1-2/h2H2,1H3					Extracted from RegTransBase v20120406 (20170227).
L-valine	PMID:19666712	InChI=1S/C5H11NO2/c1-3(2)4(6)5(7)8/h3-4H,6H2,1-2H3,(H,7,8)/t4-/m0/s1					Extracted from RegTransBase v20120406 (20170227).
Naringenin	PMID:2158977	InChI=1S/C15H12O5/c16-9-3-1-8(2-4-9)13-7-12(19)15-11(18)5-10(17)6-14(15)20-13/h1-6,13,16-18H,7H2					Extracted from RegTransBase v20120406 (20170227).
Ammonium ion	PMID:7592378	InChI=1S/H3N/h1H3/p+1					Extracted from RegTransBase v20120406 (20170227).
MucA, anti-sigma factor	PMID:17020580						Extracted from RegTransBase v20120406 (20170227).
Sucrose	PMID:9457849	InChI=1S/C12H22O11/c13-1-4-6(16)8(18)9(19)11(21-4)23-12(3-15)10(20)7(17)5(2-14)22-12/h4-11,13-20H,1-3H2/t4-,5-,6-,7-,8+,9-,10+,11-,12+/m1/s1					Extracted from RegTransBase v20120406 (20170227).
Light intensity	PMID:8227001						Extracted from RegTransBase v20120406 (20170227).
Naringenin	PMID:2134856	InChI=1S/C15H12O5/c16-9-3-1-8(2-4-9)13-7-12(19)15-11(18)5-10(17)6-14(15)20-13/h1-6,13,16-18H,7H2					Extracted from RegTransBase v20120406 (20170227).
Genistein	PMID:10065558	InChI=1S/C15H10O5/c16-9-3-1-8(2-4-9)11-7-20-13-6-10(17)5-12(18)14(13)15(11)19/h1-7,16-18H					Extracted from RegTransBase v20120406 (20170227).
Protocatechuate	PMID:17085716	InChI=1S/C7H6O4/c8-5-2-1-4(7(10)11)3-6(5)9/h1-3,8-9H,(H,10,11)					Extracted from RegTransBase v20120406 (20170227).
Ethanolamine	PMID:18776017	InChI=1S/C2H7NO/c3-1-2-4/h4H,1-3H2					Extracted from RegTransBase v20120406 (20170227).
Ammonium ion	PMID:17496955	InChI=1S/H3N/h1H3/p+1					Extracted from RegTransBase v20120406 (20170227).
Kaempferol	PMID:7986038	InChI=1S/C15H10O6/c16-8-3-1-7(2-4-8)15-14(20)13(19)12-10(18)5-9(17)6-11(12)21-15/h1-6,16-18,20H					Extracted from RegTransBase v20120406 (20170227).
Phenol	PMID:8596453	InChI=1S/C6H6O/c7-6-4-2-1-3-5-6/h1-5,7H					Extracted from RegTransBase v20120406 (20170227).
Urocanate	PMID:2203753	InChI=1S/C6H6N2O2/c9-6(10)2-1-5-3-7-4-8-5/h1-4H,(H,7,8)(H,9,10)/b2-1+					Extracted from RegTransBase v20120406 (20170227).
RNA polymerase, core enzyme	PMID:10438773						Extracted from RegTransBase v20120406 (20170227).
Glutamate	PMID:8951816	InChI=1S/C5H9NO4/c6-3(5(9)10)1-2-4(7)8/h3H,1-2,6H2,(H,7,8)(H,9,10)					Extracted from RegTransBase v20120406 (20170227).
2-keto-3-deoxygluconate	PMID:10439393	InChI=1S/C6H10O6/c7-2-5(10)3(8)1-4(9)6(11)12/h3,5,7-8,10H,1-2H2,(H,11,12)					Extracted from RegTransBase v20120406 (20170227).
Phosphate limitation conditions	PMID:10986267						Extracted from RegTransBase v20120406 (20170227).
Paraquat	PMID:11349039	InChI=1S/C12H14N2/c1-13-7-3-11(4-8-13)12-5-9-14(2)10-6-12/h3-10H,1-2H3/q+2					Extracted from RegTransBase v20120406 (20170227).
Carbon dioxide	PMID:10217756	InChI=1S/CO2/c2-1-3					Extracted from RegTransBase v20120406 (20170227).
ExsD, anti-activator (Pseudomonas aeruginosa)	PMID:19369699						Extracted from RegTransBase v20120406 (20170227).
TcpH, toxin co-regulated pilus biosynthesis protein	PMID:10077658						Extracted from RegTransBase v20120406 (20170227).
Stationary growth phase	PMID:15837390						Extracted from RegTransBase v20120406 (20170227).
Glucose	PMID:12374831	InChI=1S/C6H12O6/c7-1-2-3(8)4(9)5(10)6(11)12-2/h2-11H,1H2/t2-,3-,4+,5-,6?/m1/s1					Extracted from RegTransBase v20120406 (20170227).
Oxygen	PMID:9645436	InChI=1S/O2/c1-2					Extracted from RegTransBase v20120406 (20170227).
Cobalt ion, (Co2+)	PMID:12651949	InChI=1S/Co					Extracted from RegTransBase v20120406 (20170227).
Fructose	PMID:9076741	InChI=1S/C6H12O6/c7-2-6(11)5(10)4(9)3(8)1-12-6/h3-5,7-11H,1-2H2/t3-,4-,5+,6?/m1/s1					Extracted from RegTransBase v20120406 (20170227).
RshA, anti-sigma factor	PMID:17346906						Extracted from RegTransBase v20120406 (20170227).
2-amino-4,6-dinitrotoluene	PMID:12813084	InChI=1S/C7H7N3O4/c1-4-6(8)2-5(9(11)12)3-7(4)10(13)14/h2-3H,8H2,1H3					Extracted from RegTransBase v20120406 (20170227).
Heat shock conditions	PMID:9422586						Extracted from RegTransBase v20120406 (20170227).
MucA, anti-sigma factor	PMID:8195094						Extracted from RegTransBase v20120406 (20170227).
N-(3-Oxooctanoyl) homoserine lactone	PMID:11872711	InChI=1S/C12H19NO4/c1-2-3-4-5-9(14)8-11(15)13-10-6-7-17-12(10)16/h10H,2-8H2,1H3,(H,13,15)/t10-/m0/s1					Extracted from RegTransBase v20120406 (20170227).
ArlS, sensor histidine kinase (Staphylococcus aureus)	PMID:10633099						Extracted from RegTransBase v20120406 (20170227).
Maltotriose	PMID:16135241	InChI=1S/C18H32O16/c19-1-4-7(22)8(23)12(27)17(31-4)34-15-6(3-21)32-18(13(28)10(15)25)33-14-5(2-20)30-16(29)11(26)9(14)24/h4-29H,1-3H2					Extracted from RegTransBase v20120406 (20170227).
3-methylbenzyl alcohol	PMID:8510657	InChI=1S/C8H10O/c1-7-3-2-4-8(5-7)6-9/h2-5,9H,6H2,1H3					Extracted from RegTransBase v20120406 (20170227).
Glutamate	PMID:9603886	InChI=1S/C5H9NO4/c6-3(5(9)10)1-2-4(7)8/h3H,1-2,6H2,(H,7,8)(H,9,10)					Extracted from RegTransBase v20120406 (20170227).
Cyclic 3',5'-AMP	PMID:16385030	InChI=1S/C10H12N5O6P/c11-8-5-9(13-2-12-8)15(3-14-5)10-6(16)7-4(20-10)1-19-22(17,18)21-7/h2-4,6-7,10,16H,1H2,(H,17,18)(H2,11,12,13)/t4-,6-,7-,10-/m1/s1					Extracted from RegTransBase v20120406 (20170227).
PII+NtrB complex	PMID:10515946						Extracted from RegTransBase v20120406 (20170227).
Quercetin	PMID:7986038	InChI=1S/C15H10O7/c16-7-4-10(19)12-11(5-7)22-15(14(21)13(12)20)6-1-2-8(17)9(18)3-6/h1-5,16-19,21H					Extracted from RegTransBase v20120406 (20170227).
N-Butyrylhomoserine lactone	PMID:7878006	InChI=1S/C8H13NO3/c1-2-3-7(10)9-6-4-5-12-8(6)11/h6H,2-5H2,1H3,(H,9,10)					Extracted from RegTransBase v20120406 (20170227).
RegB, sensor histidine kinase	PMID:10400592						Extracted from RegTransBase v20120406 (20170227).
Glucose	PMID:8288545	InChI=1S/C6H12O6/c7-1-2-3(8)4(9)5(10)6(11)12-2/h2-11H,1H2/t2-,3-,4+,5-,6?/m1/s1					Extracted from RegTransBase v20120406 (20170227).
2-methylphenol	PMID:15489447	InChI=1S/C7H8O/c1-6-4-2-3-5-7(6)8/h2-5,8H,1H3					Extracted from RegTransBase v20120406 (20170227).
Nitrate	PMID:8955321	InChI=1S/NO3/c2-1(3)4/q-1					Extracted from RegTransBase v20120406 (20170227).
Cadmium, ion (Cd2+)	PMID:12901859	InChI=1S/Cd/q+2					Extracted from RegTransBase v20120406 (20170227).
HPr, phosphocarrier protein	PMID:10217795						Extracted from RegTransBase v20120406 (20170227).
NtrB, signal histidine kinase	PMID:10518756						Extracted from RegTransBase v20120406 (20170227).
Eriodictyol	PMID:2519112	InChI=1S/C15H12O6/c16-8-4-11(19)15-12(20)6-13(21-14(15)5-8)7-1-2-9(17)10(18)3-7/h1-5,13,16-19H,6H2/t13-/m0/s1					Extracted from RegTransBase v20120406 (20170227).
3,4-dihydroxy-2-heptylquinoline	PMID:17083468						Extracted from RegTransBase v20120406 (20170227).
Heat shock conditions	PMID:11349060						Extracted from RegTransBase v20120406 (20170227).
N-(3-Oxohexanoyl) homoserine lactone	PMID:12067349	InChI=1S/C10H15NO4/c1-2-3-7(12)6-9(13)11-8-4-5-15-10(8)14/h8H,2-6H2,1H3,(H,11,13)					Extracted from RegTransBase v20120406 (20170227).
Copper ion, (Cu2+)	PMID:10746769	InChI=1S/Cu					Extracted from RegTransBase v20120406 (20170227).
L-leucine	PMID:10217783	InChI=1S/C6H13NO2/c1-4(2)3-5(7)6(8)9/h4-5H,3,7H2,1-2H3,(H,8,9)/t5-/m0/s1					Extracted from RegTransBase v20120406 (20170227).
Octopine	PMID:1799699	InChI=1S/C9H18N4O4/c1-5(7(14)15)13-6(8(16)17)3-2-4-12-9(10)11/h5-6,13H,2-4H2,1H3,(H,14,15)(H,16,17)(H4,10,11,12)					Extracted from RegTransBase v20120406 (20170227).
6-chloroanthranilic acid	PMID:16396686	InChI=1S/C7H6ClNO2/c8-4-2-1-3-5(9)6(4)7(10)11/h1-3H,9H2,(H,10,11)					Extracted from RegTransBase v20120406 (20170227).
Melibiose	PMID:10760178	InChI=1S/C12H22O11/c13-1-3-5(14)8(17)10(19)12(23-3)21-2-4-6(15)7(16)9(18)11(20)22-4/h3-20H,1-2H2					Extracted from RegTransBase v20120406 (20170227).
Cyclic 3',5'-AMP	PMID:11532153	InChI=1S/C10H12N5O6P/c11-8-5-9(13-2-12-8)15(3-14-5)10-6(16)7-4(20-10)1-19-22(17,18)21-7/h2-4,6-7,10,16H,1H2,(H,17,18)(H2,11,12,13)/t4-,6-,7-,10-/m1/s1					Extracted from RegTransBase v20120406 (20170227).
Cadmium, ion (Cd2+)	PMID:10198000	InChI=1S/Cd/q+2					Extracted from RegTransBase v20120406 (20170227).
16-amino-acid mixture	PMID:10803944						Extracted from RegTransBase v20120406 (20170227).
Anaerobic conditions	PMID:8830238						Extracted from RegTransBase v20120406 (20170227).
Microaerobic conditions	PMID:12057946						Extracted from RegTransBase v20120406 (20170227).
Vancomycin	PMID:16420361	InChI=1S/C66H75Cl2N9O24/c1-23(2)12-34(71-5)58(88)76-49-51(83)26-7-10-38(32(67)14-26)97-40-16-28-17-41(55(40)101-65-56(54(86)53(85)42(22-78)99-65)100-44-21-66(4,70)57(87)24(3)96-44)98-39-11-8-27(15-33(39)68)52(84)50-63(93)75-48(64(94)95)31-18-29(79)19-37(81)45(31)30-13-25(6-9-36(30)80)46(60(90)77-50)74-61(91)47(28)73-59(89)35(20-43(69)82)72-62(49)92/h6-11,13-19,23-24,34-35,42,44,46-54,56-57,65,71,…					Extracted from RegTransBase v20120406 (20170227).
Methylamine	PMID:7957249	InChI=1S/CH5N/c1-2/h2H2,1H3					Extracted from RegTransBase v20120406 (20170227).
3-methylphenol	PMID:8559069	InChI=1S/C7H8O/c1-6-3-2-4-7(8)5-6/h2-5,8H,1H3					Extracted from RegTransBase v20120406 (20170227).
Sucrose	PMID:1904524	InChI=1S/C12H22O11/c13-1-4-6(16)8(18)9(19)11(21-4)23-12(3-15)10(20)7(17)5(2-14)22-12/h4-11,13-20H,1-3H2/t4-,5-,6-,7-,8+,9-,10+,11-,12+/m1/s1					Extracted from RegTransBase v20120406 (20170227).
Cellobiose	PMID:12791137	InChI=1S/C12H22O11/c13-1-3-5(15)6(16)9(19)12(22-3)23-10-4(2-14)21-11(20)8(18)7(10)17/h3-20H,1-2H2					Extracted from RegTransBase v20120406 (20170227).
Heat shock conditions	PMID:11567008						Extracted from RegTransBase v20120406 (20170227).
Fructose-1-phosphate	PMID:19221735	InChI=1S/C6H13O9P/c7-1-3(8)5(10)6(11)4(9)2-15-16(12,13)14/h3,5-8,10-11H,1-2H2,(H2,12,13,14)					Extracted from RegTransBase v20120406 (20170227).
BarX, A-factor biosynthetic enzyme	PMID:10792718						Extracted from RegTransBase v20120406 (20170227).
4-methylphenol	PMID:8117079	InChI=1S/C7H8O/c1-6-2-4-7(8)5-3-6/h2-5,8H,1H3					Extracted from RegTransBase v20120406 (20170227).
Hydrogen peroxide	PMID:19767835	InChI=1S/H2O2/c1-2/h1-2H					Extracted from RegTransBase v20120406 (20170227).
GacS, sensor histidine kinase	PMID:10762268						Extracted from RegTransBase v20120406 (20170227).
L-valine	PMID:10648542	InChI=1S/C5H11NO2/c1-3(2)4(6)5(7)8/h3-4H,6H2,1-2H3,(H,7,8)/t4-/m0/s1					Extracted from RegTransBase v20120406 (20170227).
Maltose	PMID:12426307	InChI=1S/C12H22O11/c13-1-3-5(15)6(16)9(19)12(22-3)23-10-4(2-14)21-11(20)8(18)7(10)17/h3-20H,1-2H2					Extracted from RegTransBase v20120406 (20170227).
Microaerobic conditions	PMID:9632262						Extracted from RegTransBase v20120406 (20170227).
SphS, sensor histidine kinase	PMID:7741855						Extracted from RegTransBase v20120406 (20170227).
Glucose	PMID:17981974	InChI=1S/C6H12O6/c7-1-2-3(8)4(9)5(10)6(11)12-2/h2-11H,1H2/t2-,3-,4+,5-,6?/m1/s1					Extracted from RegTransBase v20120406 (20170227).
Glucose-6-phosphate	PMID:18005413						Extracted from RegTransBase v20120406 (20170227).
Mercury ion, (Hg2+)	PMID:8676873						Extracted from RegTransBase v20120406 (20170227).
Ammonium ion	PMID:7721715	InChI=1S/H3N/h1H3/p+1					Extracted from RegTransBase v20120406 (20170227).
[truncated: 2,596 more rows]
